# Supplementary material for: Methyl 2-meth­oxy-4-{[2-(4-nitro­phen­yl)hydrazinyl­idene]meth­yl}benzoate
Source: Acta Crystallogr Sect E Struct Rep Online. 2010 Sep 30;66(Pt 10):o2661. doi: 10.1107/S160053681003802X (PMC2983317; doi:10.1107/S160053681003802X)
Supplement: Supplementary file 2 [file e-66-o2661-Isup2.hkl]

#
# h,k,l, Fc-squared, Fo-squared, sigma(Fo-squared) and status flag
#
data_I
_shelx_title ' I         P21/c        R = 0.04'
_shelx_refln_list_code          4
_shelx_F_calc_maximum      215.00
_exptl_crystal_F_000       688.00
_reflns_d_resolution_high  0.8000
 
loop_
 _symmetry_equiv_pos_as_xyz
 'x, y, z'
 '-x, y+1/2, -z+1/2'
 '-x, -y, -z'
 'x, -y-1/2, z-1/2'
 
_cell_length_a     8.5983
_cell_length_b    14.6982
_cell_length_c    13.2096
_cell_angle_alpha  90.000
_cell_angle_beta  107.860
_cell_angle_gamma  90.000
 
_shelx_F_squared_multiplier     1.000
 
loop_
 _refln_index_h
 _refln_index_k
 _refln_index_l
 _refln_F_squared_calc
 _refln_F_squared_meas
 _refln_F_squared_sigma
 _refln_observed_status
   2   0   0     3110.66     2931.71     37.41 o
   3   0   0        0.07       -2.36      5.88 o
   4   0   0       58.43       57.70      6.73 o
   5   0   0       85.52       83.25      7.90 o
   6   0   0       47.37       32.34      8.50 o
   7   0   0      223.47      221.02     10.85 o
   8   0   0      152.88      186.24     28.47 o
   9   0   0        8.40       11.80     26.43 o
  10   0   0        4.75       11.39     25.62 o
   2   1   0     1165.55     1067.62     10.52 o
   3   1   0     5106.64     4999.37     15.25 o
   4   1   0        5.71        2.71      3.91 o
   5   1   0        0.01       -0.94      4.26 o
   6   1   0        0.85       -4.61      4.97 o
   7   1   0       19.37       14.92      5.09 o
   8   1   0       25.44       21.59     17.64 o
   9   1   0        0.93       17.53     20.54 o
  10   1   0        0.19        3.82     16.84 o
   1   2   0     2591.91     2605.88     13.48 o
   2   2   0     7522.48     7215.89     34.15 o
   3   2   0       41.49       60.30      7.59 o
   4   2   0      308.56      334.33      9.97 o
   5   2   0       15.71       22.54      8.26 o
   6   2   0       13.83       12.22      9.90 o
   7   2   0        8.22        4.14     10.01 o
   8   2   0        3.87        1.77     15.14 o
   9   2   0        0.10       -2.48     16.60 o
  10   2   0        9.47        4.97     24.40 o
   1   3   0     9536.90     8929.30     84.50 o
   2   3   0     7472.42     7322.35     63.82 o
   3   3   0        1.16       -1.26      5.62 o
   4   3   0     1520.42     1478.12     18.31 o
   5   3   0        3.44       10.23      9.06 o
   6   3   0        2.46        8.11     10.26 o
   7   3   0       43.25       40.83     11.08 o
   8   3   0       27.53       22.92     10.32 o
   9   3   0        0.01        5.60     15.78 o
  10   3   0        4.24       21.30     18.27 o
   0   4   0     1323.30     1385.17     10.25 o
   1   4   0     4413.59     4253.06     11.81 o
   2   4   0     4807.24     4588.81     17.86 o
   3   4   0      538.16      552.37      9.66 o
   4   4   0     1551.37     1421.57     21.25 o
   5   4   0       23.42       24.87      9.70 o
   6   4   0       32.22       35.06     11.11 o
   7   4   0       69.08       79.63     11.67 o
   8   4   0       10.45       12.75     11.17 o
   9   4   0        2.26        6.57     15.57 o
   1   5   0      296.38      275.14      4.90 o
   2   5   0     1059.91     1159.21     12.51 o
   3   5   0      425.63      411.21      6.13 o
   4   5   0      320.12      345.64     19.52 o
   5   5   0       76.27       76.98     15.45 o
   6   5   0        9.74       13.21     14.25 o
   7   5   0        1.94       -3.74     13.86 o
   8   5   0        8.43       13.88     13.66 o
   9   5   0       38.15       38.23     25.62 o
   0   6   0     1961.79     1975.11     14.17 o
   1   6   0      995.68     1005.59      8.63 o
   2   6   0      308.23      328.31      6.24 o
   3   6   0       52.72       58.82      4.81 o
   4   6   0      340.89      366.37     22.36 o
   5   6   0       15.61        9.61     13.86 o
   6   6   0        1.76        3.09     14.17 o
   7   6   0       32.61       39.56     14.84 o
   8   6   0      106.53      111.26     15.98 o
   9   6   0       65.11       87.83     29.28 o
   1   7   0      110.31      107.91      4.07 o
   2   7   0      419.54      421.43      8.17 o
   3   7   0        8.59        6.39      4.70 o
   4   7   0      366.92      410.70     24.80 o
   5   7   0       66.23       56.93     18.30 o
   6   7   0      139.40      137.69     15.23 o
   7   7   0       10.09        0.26     13.65 o
   8   7   0       39.23       45.03     15.70 o
   9   7   0       73.39       89.05     28.06 o
   0   8   0        2.23        3.86      4.98 o
   1   8   0      696.01      734.15      6.47 o
   2   8   0      858.56      906.64      9.27 o
   3   8   0       84.67       85.50      5.62 o
   4   8   0      139.56      163.46     23.58 o
   5   8   0       65.77       83.37     22.77 o
   6   8   0       19.52       12.85     16.20 o
   7   8   0        1.68       -2.19     16.67 o
   8   8   0      150.62      146.90     16.39 o
   9   8   0       50.25       50.23     16.49 o
   1   9   0       22.85       22.76      3.98 o
   2   9   0     1363.41     1323.98     14.97 o
   3   9   0        0.02        1.42      5.13 o
   4   9   0       29.20       39.45      9.31 o
   5   9   0      331.89      345.64     28.47 o
   6   9   0      144.00      141.61     16.46 o
   7   9   0        4.00       -7.00     14.58 o
   8   9   0       38.25       35.55     15.57 o
   0  10   0        3.52        7.66      5.43 o
   1  10   0        2.89        2.47      3.87 o
   2  10   0      376.59      376.67      7.00 o
   3  10   0        7.10       10.00      6.62 o
   4  10   0       30.01       38.64     10.35 o
   5  10   0        1.65       12.20     22.77 o
   6  10   0       62.92       38.23     21.56 o
   7  10   0        1.27      -12.47     17.68 o
   8  10   0        2.02       -6.22     17.25 o
   1  11   0        0.06        1.42      3.73 o
   2  11   0        9.18       15.91      4.74 o
   3  11   0      210.95      220.08     14.44 o
   4  11   0      179.09      164.36     11.71 o
   5  11   0       76.65       58.55     24.80 o
   6  11   0       88.21       71.98     25.21 o
   7  11   0        0.80       -5.52     16.96 o
   8  11   0        1.31       -6.11     17.67 o
   0  12   0       14.84       12.12      5.69 o
   1  12   0        2.28        1.70      3.76 o
   2  12   0       29.82       28.54      5.47 o
   3  12   0       32.71       27.94     12.81 o
   4  12   0       23.01       31.31     25.21 o
   5  12   0        1.80       -2.04     22.36 o
   6  12   0        4.54        2.44     24.40 o
   7  12   0        6.14       -5.76     14.79 o
   1  13   0       13.98        0.47     13.95 o
   2  13   0        0.03        1.20      7.15 o
   3  13   0        0.01        0.92      7.80 o
   4  13   0       14.85       23.17     23.58 o
   5  13   0       11.20       18.30     21.96 o
   6  13   0       17.17        4.47     23.17 o
   7  13   0        0.02      -15.05     15.36 o
   0  14   0      134.07      100.44     19.52 o
   1  14   0       10.66       -1.87     15.80 o
   2  14   0       67.87       52.36     15.52 o
   3  14   0        0.00      -14.54     15.45 o
   4  14   0        1.81      -11.80     25.62 o
   5  14   0        4.64      -15.45     28.47 o
   6  14   0        2.26      -14.23     21.15 o
   1  15   0        2.46       -5.08     14.95 o
   2  15   0        4.68        5.20     13.73 o
   3  15   0        1.14      -16.67     24.80 o
   4  15   0       43.96       32.93     26.84 o
   5  15   0        0.46       -5.28     26.43 o
   0  16   0        6.37       -7.72     24.80 o
   1  16   0        2.26       -2.75     14.65 o
   2  16   0        0.35        6.06     14.23 o
   3  16   0        5.22       18.71     25.21 o
   4  16   0        2.94        7.32     26.02 o
   5  16   0        0.49        4.47     25.21 o
   1  17   0        2.85        2.09     17.76 o
   2  17   0       10.46       16.84     15.87 o
   3  17   0        0.32       -7.72     30.10 o
   0  18   0        0.42        0.41     22.77 o
   1  18   0        0.63       -8.71     17.64 o
   2  18   0        2.46       14.23     29.28 o
 -10   1   1       12.40       11.13     18.82 o
  -9   1   1      122.22      118.19     17.10 o
  -8   1   1       79.88       94.65     16.67 o
  -7   1   1        2.26        2.99      5.59 o
  -6   1   1       29.77       32.57      5.32 o
  -5   1   1      132.91      137.74      5.72 o
  -4   1   1        0.70       -0.36     10.05 o
  -3   1   1      165.60      162.10      6.90 o
  -2   1   1       85.06       81.73      6.31 o
   1   1   1     1963.40     1831.82     10.42 o
   2   1   1    46225.47    40414.75    157.58 o
   3   1   1     1895.37     1862.45     15.59 o
   4   1   1      443.78      439.86      8.98 o
   5   1   1      374.66      375.85      7.23 o
   6   1   1        1.06       -1.20      8.73 o
   7   1   1      139.46      143.40      9.75 o
   8   1   1       24.57       28.62     15.73 o
   9   1   1       16.18       11.83     18.40 o
 -10   2   1        1.20       12.74     18.99 o
  -9   2   1       13.88       16.09     15.73 o
  -8   2   1       88.08       82.65     10.01 o
  -7   2   1      118.71      117.23     11.09 o
  -6   2   1        0.01        1.81      3.70 o
  -5   2   1      249.24      244.58      8.16 o
  -4   2   1      481.46      484.50      9.43 o
  -3   2   1      127.94      134.54      6.35 o
  -2   2   1     3883.28     3737.23     20.84 o
  -1   2   1     2457.12     2378.52     12.28 o
   0   2   1      448.32      402.01      6.54 o
   1   2   1     8343.24     7959.89     39.45 o
   2   2   1    20007.43    18579.88    126.83 o
   3   2   1        0.68       -2.00      4.59 o
   4   2   1       65.89       58.31      8.54 o
   5   2   1      251.88      284.83     11.54 o
   6   2   1       44.13       31.43     10.63 o
   7   2   1        1.03        2.37      9.33 o
   8   2   1        0.06        4.57     16.41 o
   9   2   1        2.28        5.35     14.80 o
 -10   3   1        6.79        9.54     16.17 o
  -9   3   1       19.82       23.12     17.25 o
  -8   3   1        4.15        2.56     10.36 o
  -7   3   1        0.02       13.12     10.63 o
  -6   3   1       32.16       37.01     10.36 o
  -5   3   1        8.26        3.09      8.79 o
  -4   3   1       53.34       62.54      7.17 o
  -3   3   1      509.37      495.65      5.76 o
  -2   3   1     7588.53     7436.94     26.02 o
  -1   3   1       95.29       89.53      3.99 o
   0   3   1    14592.40    12901.53    163.06 o
   1   3   1      757.09      726.84      9.25 o
   2   3   1     5892.16     5678.23     45.75 o
   3   3   1       93.58       88.20      5.59 o
   4   3   1       51.96       41.32      9.39 o
   5   3   1      279.61      297.03     12.44 o
   6   3   1       54.62       55.76     11.26 o
   7   3   1       55.47       60.06     10.90 o
   8   3   1       16.14       10.08     16.67 o
   9   3   1       18.82       25.03     17.18 o
 -10   4   1       15.42        3.66     29.28 o
  -9   4   1        8.11       12.81     17.25 o
  -8   4   1       23.26       24.57     11.68 o
  -7   4   1        1.49        6.60     10.03 o
  -6   4   1       19.93       13.85     10.05 o
  -5   4   1       25.21       19.49     12.01 o
  -4   4   1      230.54      216.50     11.36 o
  -3   4   1       12.78       19.95      3.18 o
  -2   4   1       77.82       85.80      3.80 o
  -1   4   1      108.89      109.82      3.79 o
   0   4   1        8.63        6.89      6.58 o
   1   4   1      120.57      113.60      7.72 o
   2   4   1        0.12        1.85      4.06 o
   3   4   1     4997.79     4978.41     30.51 o
   4   4   1     4292.93     4420.86     35.14 o
   5   4   1       52.68       57.09     12.94 o
   6   4   1      472.54      426.34     14.83 o
   7   4   1        0.55        7.06     11.17 o
   8   4   1       13.25       15.33     10.78 o
   9   4   1       10.48       23.99     21.15 o
 -10   5   1        0.31       -6.10     25.62 o
  -9   5   1       22.65       18.71     25.21 o
  -8   5   1       23.00       23.09     13.36 o
  -7   5   1       46.62       68.68     13.45 o
  -6   5   1        3.18        0.69     13.48 o
  -5   5   1       55.30       48.42     13.67 o
  -4   5   1      191.70      194.04      9.66 o
  -3   5   1      470.57      447.11      6.30 o
  -2   5   1       36.51       36.47      3.43 o
  -1   5   1        6.97        7.38      3.84 o
   0   5   1     1845.21     1902.97     13.63 o
   1   5   1     3869.06     3870.65     15.12 o
   2   5   1     1013.85     1075.59     16.01 o
   3   5   1      357.02      375.81      6.16 o
   4   5   1      415.58      376.00     15.78 o
   5   5   1      130.32      136.29     14.93 o
   6   5   1      643.61      597.53     20.72 o
   7   5   1        0.86        1.04     15.25 o
   8   5   1      101.44       88.49     13.87 o
   9   5   1        7.72       19.52     26.84 o
  -9   6   1       17.23       19.12     23.38 o
  -8   6   1       37.90       31.23     14.21 o
  -7   6   1      174.62      160.52     15.16 o
  -6   6   1        5.65       15.70     14.50 o
  -5   6   1        5.27        4.88     17.49 o
  -4   6   1      108.66      118.34     11.53 o
  -3   6   1        0.48        1.64      3.56 o
  -2   6   1        5.29       -1.01      3.85 o
  -1   6   1      210.42      218.13      5.83 o
   0   6   1     6739.44     6747.37     25.42 o
   1   6   1      419.89      410.33     13.03 o
   2   6   1      270.01      264.03      6.85 o
   3   6   1        8.18        7.87      4.61 o
   4   6   1      266.77      259.03     22.77 o
   5   6   1        7.85        7.10     13.94 o
   6   6   1      169.54      154.78     16.38 o
   7   6   1       19.01       19.85     13.60 o
   8   6   1       33.40       33.74     16.06 o
   9   6   1       23.23       33.34     26.84 o
  -9   7   1        0.71        4.07     14.55 o
  -8   7   1        6.91        2.31     13.21 o
  -7   7   1       96.23      109.23     14.89 o
  -6   7   1       47.92       49.20     14.66 o
  -5   7   1        9.17        7.72     16.67 o
  -4   7   1        1.29        5.46     10.22 o
  -3   7   1     1571.59     1546.33     10.91 o
  -2   7   1     1278.22     1349.83     13.43 o
  -1   7   1      329.71      357.02      6.58 o
   0   7   1      129.77      150.56      6.88 o
   1   7   1       17.06       11.11      2.72 o
   2   7   1       25.38       36.93      5.18 o
   3   7   1        3.82        7.57      5.47 o
   4   7   1       64.89       66.38      4.75 o
   5   7   1        9.40        3.45     15.04 o
   6   7   1       91.43       73.19     16.03 o
   7   7   1       75.52       82.39     16.78 o
   8   7   1        0.25        7.65     15.02 o
   9   7   1        0.00       22.36     29.69 o
  -9   8   1        6.57       12.06     13.92 o
  -8   8   1        4.74       -2.93     16.73 o
  -7   8   1      226.53      216.57     17.19 o
  -6   8   1      196.49      187.87     23.99 o
  -5   8   1       48.10       64.25     23.17 o
  -4   8   1       78.17       98.39     11.20 o
  -3   8   1        1.25        1.72      5.31 o
  -2   8   1       50.03       49.52      5.07 o
  -1   8   1      251.58      239.66      6.08 o
   0   8   1     2190.06     2325.77     17.78 o
   1   8   1      439.81      454.23     10.44 o
   2   8   1      162.25      177.48      6.53 o
   3   8   1       37.84       36.36      6.17 o
   4   8   1       50.29       48.81      6.51 o
   5   8   1        0.62       -3.66     19.52 o
   6   8   1      224.90      245.14     19.08 o
   7   8   1        2.61        4.69     16.49 o
   8   8   1      123.83      112.50     17.95 o
  -9   9   1        1.11       -2.21     14.79 o
  -8   9   1       21.86       18.00     16.02 o
  -7   9   1      130.75      130.13     17.39 o
  -6   9   1       90.84       85.39     23.17 o
  -5   9   1       18.54       20.74     20.74 o
  -4   9   1        0.03        4.83     10.35 o
  -3   9   1       22.58       21.34      5.68 o
  -2   9   1      187.54      200.18      5.49 o
  -1   9   1      168.51      178.03      5.32 o
   0   9   1      301.26      302.12      8.96 o
   1   9   1      270.27      312.37      9.61 o
   2   9   1        8.01        5.65      4.74 o
   3   9   1       54.24       56.59      7.10 o
   4   9   1      231.00      219.08     10.18 o
   5   9   1       43.48       42.70     23.99 o
   6   9   1       15.49       -1.34     17.19 o
   7   9   1       10.92        6.25     16.96 o
   8   9   1        0.27       10.17     17.78 o
  -8  10   1       34.83       43.92     15.52 o
  -7  10   1       29.68       23.57     19.52 o
  -6  10   1       30.80       39.04     22.36 o
  -5  10   1        5.10       -5.28     21.56 o
  -4  10   1      447.08      439.55     11.57 o
  -3  10   1      359.95      362.51      8.39 o
  -2  10   1       74.12       79.97      4.88 o
  -1  10   1       30.77       30.54      3.27 o
   0  10   1      423.75      430.02     10.30 o
   1  10   1      141.64      149.48      8.54 o
   2  10   1      364.48      346.17     10.67 o
   3  10   1        0.77        1.62     11.60 o
   4  10   1      311.08      298.01     12.60 o
   5  10   1        2.59       -7.72     18.30 o
   6  10   1       75.97       86.22     16.41 o
   7  10   1        6.76        5.01     18.34 o
   8  10   1        0.20       -7.91     17.35 o
  -8  11   1        8.08       -2.27     19.16 o
  -7  11   1        0.02      -18.47     18.47 o
  -6  11   1       99.79      108.58     20.74 o
  -5  11   1        4.35        6.50     21.96 o
  -4  11   1       84.34       74.69      8.23 o
  -3  11   1      301.69      304.32     17.02 o
  -2  11   1       20.70       17.78      5.15 o
  -1  11   1      193.46      215.85      5.81 o
   0  11   1       54.47       49.58      7.19 o
   1  11   1        0.44        0.75      7.33 o
   2  11   1        1.75       -1.20      8.78 o
   3  11   1       54.40       47.32     12.94 o
   4  11   1       91.20       91.90     26.02 o
   5  11   1        3.53       -3.66     24.40 o
   6  11   1        0.05       -9.54     17.22 o
   7  11   1        6.58       10.46     14.30 o
  -7  12   1        0.09       -8.95     25.62 o
  -6  12   1       12.27       26.84     23.58 o
  -5  12   1        1.75        7.32     22.36 o
  -4  12   1      126.26      123.12      8.63 o
  -3  12   1       78.69       65.80      7.64 o
  -2  12   1      155.77      152.92      6.59 o
  -1  12   1       10.22        8.75      3.67 o
   0  12   1       24.48       15.97      7.06 o
   1  12   1       10.55       16.79      7.64 o
   2  12   1        9.49       -0.40      8.60 o
   3  12   1        2.07        1.96     12.49 o
   4  12   1      121.89      124.02     26.84 o
   5  12   1       23.19       -4.47     26.43 o
   6  12   1        3.17      -11.80     26.43 o
   7  12   1        0.00      -13.63     19.40 o
  -7  13   1        3.20        4.47     22.77 o
  -6  13   1        3.30        2.85     26.84 o
  -5  13   1        0.52       19.93     23.17 o
  -4  13   1       24.07       39.85     25.21 o
  -3  13   1       65.55       61.99     13.36 o
  -2  13   1       85.45       79.98     15.04 o
  -1  13   1        8.18       13.61     13.09 o
   0  13   1       10.36       17.51      6.63 o
   1  13   1        6.54        2.17      7.01 o
   2  13   1       61.24       52.45      8.49 o
   3  13   1        2.11        1.65      8.51 o
   4  13   1       15.81        5.28     26.84 o
   5  13   1       49.49       36.60     28.47 o
   6  13   1       37.10       36.19     24.80 o
   7  13   1        0.05       -2.89     20.65 o
  -6  14   1        5.90       -1.63     21.15 o
  -5  14   1        0.51       20.33     25.21 o
  -4  14   1        0.03        1.63     19.52 o
  -3  14   1        3.40        7.20     13.36 o
  -2  14   1       16.76       22.36     14.25 o
  -1  14   1       25.07       19.36     13.76 o
   0  14   1       78.99       84.97     19.32 o
   1  14   1      112.28      109.29     14.34 o
   2  14   1        7.38        0.01     12.64 o
   3  14   1       21.52       12.61     19.52 o
   4  14   1        8.34        4.07     28.47 o
   5  14   1       15.72       -4.47     28.06 o
   6  14   1        0.10      -11.80     23.17 o
  -6  15   1        3.46      -12.20     30.50 o
  -5  15   1        6.22       -4.88     23.17 o
  -4  15   1        0.10      -10.17     24.80 o
  -3  15   1        7.91       20.23     14.25 o
  -2  15   1        0.05       13.84     14.93 o
  -1  15   1       27.32        8.70     15.22 o
   0  15   1        9.81       -4.82     15.14 o
   1  15   1        2.33       -1.71     13.90 o
   2  15   1        2.67        5.74     14.78 o
   3  15   1        3.84        8.95     27.65 o
   4  15   1        2.55       15.45     26.84 o
   5  15   1        1.65       -2.85     28.06 o
  -5  16   1       20.89       -9.76     31.31 o
  -4  16   1        2.68      -15.86     30.10 o
  -3  16   1        5.07      -11.80     20.74 o
  -2  16   1       80.33       85.71     16.61 o
  -1  16   1       26.21       29.73     14.65 o
   0  16   1       33.92       38.78     18.11 o
   1  16   1        6.65        8.13     13.97 o
   2  16   1        9.02        3.07     14.85 o
   3  16   1        0.60        3.26     28.47 o
   4  16   1        4.20        4.07     21.96 o
  -4  17   1        0.23      -10.98     27.65 o
  -3  17   1        0.03       -6.10     24.80 o
  -2  17   1        2.52       14.88     14.05 o
  -1  17   1       22.72       11.79     16.23 o
   0  17   1        0.41       -5.90     17.02 o
   1  17   1        0.30       -8.01     14.34 o
   2  17   1        1.90        0.00     28.06 o
   3  17   1        4.93       -8.95     22.36 o
  -2  18   1       13.81        7.32     21.96 o
  -1  18   1        2.88        4.57     16.49 o
   0  18   1        5.55       13.44     19.26 o
   1  18   1        2.43        6.61     15.57 o
 -10   0   2        0.34        3.26     21.56 o
  -9   0   2       11.84       16.26     18.71 o
  -8   0   2       27.83       28.06     19.11 o
  -7   0   2      524.91      540.36     57.33 o
  -6   0   2      122.85      123.97     12.00 o
  -5   0   2     1448.68     1427.29     30.10 o
  -4   0   2        0.55        3.04      6.03 o
  -3   0   2      199.73      203.60      9.73 o
  -2   0   2       50.98       53.85      7.20 o
  -1   0   2     4380.59     4493.73     26.43 o
   0   0   2     8551.28     7882.22     32.53 o
   1   0   2      858.82      859.22     17.08 o
   2   0   2     7178.30     6880.76     28.18 o
   3   0   2     3148.58     3117.07     21.49 o
   4   0   2      552.13      561.13      8.79 o
   5   0   2        1.98        3.26     20.74 o
   6   0   2        1.27       -3.26     23.58 o
   7   0   2      286.30      352.55     30.50 o
   8   0   2       20.97       38.63     26.02 o
   9   0   2        6.27       10.57     26.02 o
 -10   1   2        1.77       11.03     18.10 o
  -9   1   2       22.31       29.89     14.95 o
  -8   1   2       33.96       32.32      8.61 o
  -7   1   2      243.39      237.52      9.69 o
  -6   1   2       13.14       22.30      8.41 o
  -5   1   2        1.02        8.36      9.16 o
  -4   1   2      356.08      356.42      7.65 o
  -3   1   2      196.58      191.63      6.02 o
  -2   1   2     4372.36     4218.46     20.31 o
  -1   1   2     1813.43     1795.07     12.45 o
   0   1   2      415.27      420.97      4.99 o
   1   1   2     9324.96     8679.23     24.37 o
   2   1   2     1517.55     1468.01     16.19 o
   3   1   2      321.72      320.64      5.66 o
   4   1   2      887.57      851.39      8.30 o
   5   1   2        1.77        7.83      8.74 o
   6   1   2      280.48      269.00     11.69 o
   7   1   2        0.04        6.38      8.81 o
   8   1   2       30.49       42.97     17.65 o
   9   1   2        0.09       -2.85     16.59 o
 -10   2   2       17.56       30.18     17.35 o
  -9   2   2       86.51       84.98     18.53 o
  -8   2   2        0.05        4.34      8.96 o
  -7   2   2      198.13      195.59      6.98 o
  -6   2   2        4.22        6.52      9.09 o
  -5   2   2       32.59       36.74      9.33 o
  -4   2   2      489.56      454.75     16.98 o
  -3   2   2      136.77      126.86      6.07 o
  -2   2   2     1508.76     1562.67     11.48 o
  -1   2   2      325.73      318.04      7.21 o
   0   2   2     1728.19     1650.64      9.51 o
   1   2   2      478.82      504.58     11.34 o
   2   2   2       94.50       96.17      6.69 o
   3   2   2      796.36      821.87      9.63 o
   4   2   2     5523.88     5188.49     34.30 o
   5   2   2      503.44      517.29     13.92 o
   6   2   2        5.18        9.97     10.15 o
   7   2   2        2.25        4.95      9.77 o
   8   2   2        0.17      -10.21     18.82 o
   9   2   2        2.36       -6.22     16.49 o
 -10   3   2       30.94       40.92     16.41 o
  -9   3   2        1.03       11.91     16.36 o
  -8   3   2        5.13        5.88      9.59 o
  -7   3   2      124.68      109.78     11.84 o
  -6   3   2      441.06      436.65     13.20 o
  -5   3   2       46.46       61.30      9.20 o
  -4   3   2       95.12      106.64     10.59 o
  -3   3   2      475.61      468.42      7.77 o
  -2   3   2      125.33      123.84      4.54 o
  -1   3   2      776.66      755.11     11.50 o
   0   3   2     3260.03     3151.00     11.87 o
   1   3   2      449.99      410.70     16.26 o
   2   3   2      178.10      184.39      7.58 o
   3   3   2      404.97      354.04     17.06 o
   4   3   2     4069.49     3835.84     38.23 o
   5   3   2       20.78       23.64     10.44 o
   6   3   2      352.02      342.55     18.25 o
   7   3   2       52.65       56.55     10.96 o
   8   3   2       15.51       14.72     18.24 o
   9   3   2        0.54        8.23     17.89 o
 -10   4   2        9.45        8.54     20.33 o
  -9   4   2       27.25       23.54     16.41 o
  -8   4   2       32.28       33.08     10.56 o
  -7   4   2        1.44        6.32     10.32 o
  -6   4   2       48.91       46.99      9.21 o
  -5   4   2       22.71       22.26      3.73 o
  -4   4   2      122.60      108.48      5.97 o
  -3   4   2        0.01        1.77      3.58 o
  -2   4   2      314.97      315.16      5.78 o
  -1   4   2      217.70      215.95      4.09 o
   0   4   2     1666.26     1529.47     40.05 o
   1   4   2      730.43      734.79     21.96 o
   2   4   2     3493.64     3432.03     23.12 o
   3   4   2      323.34      322.40      9.65 o
   4   4   2     2310.73     2348.79     27.61 o
   5   4   2       47.56       50.71     13.74 o
   6   4   2       96.78       83.68     12.52 o
   7   4   2       74.60       73.04     11.76 o
   8   4   2        0.00       -0.41     25.21 o
   9   4   2        3.45       19.52     21.15 o
 -10   5   2        2.05       17.49     25.62 o
  -9   5   2        5.84       13.33     13.48 o
  -8   5   2       42.72       39.06     12.81 o
  -7   5   2       74.99       63.43     13.31 o
  -6   5   2       57.95       49.50     10.73 o
  -5   5   2        7.38        3.98      3.84 o
  -4   5   2        7.39       12.47      5.26 o
  -3   5   2      299.69      298.84      9.85 o
  -2   5   2     1757.20     1737.15     12.12 o
  -1   5   2       24.39       26.40      3.24 o
   0   5   2      229.33      218.90      9.70 o
   1   5   2      113.79      104.00     10.57 o
   2   5   2      576.69      618.60     15.04 o
   3   5   2       13.96       11.81      3.91 o
   4   5   2      206.91      208.15     14.93 o
   5   5   2      474.28      452.92     18.47 o
   6   5   2      218.38      233.33     41.68 o
   7   5   2        3.27        4.22     11.88 o
   8   5   2       14.76       24.22     13.65 o
   9   5   2       29.98       17.49     30.10 o
  -9   6   2       87.18      100.33     15.19 o
  -8   6   2       16.66       19.89     14.51 o
  -7   6   2       28.03       25.05     13.46 o
  -6   6   2        0.37       -2.30     11.17 o
  -5   6   2        3.08        2.69      3.84 o
  -4   6   2       19.78       22.84      5.39 o
  -3   6   2       50.11       52.86      5.38 o
  -2   6   2      325.95      331.49      7.61 o
  -1   6   2      511.01      489.65      5.32 o
   0   6   2      122.62      104.31      8.80 o
   1   6   2       42.38       41.59      3.20 o
   2   6   2     1445.54     1626.84     21.56 o
   3   6   2        1.61        0.63      4.57 o
   4   6   2       19.51       26.03     14.34 o
   5   6   2      627.79      588.27     20.49 o
   6   6   2      391.42      412.87     19.91 o
   7   6   2       30.39       44.17     14.45 o
   8   6   2       96.00      113.22     16.54 o
   9   6   2        2.67        3.26     22.36 o
  -9   7   2        1.66       13.10     13.12 o
  -8   7   2       53.02       53.78     15.03 o
  -7   7   2      114.69      113.38     14.55 o
  -6   7   2       11.52       10.53     12.45 o
  -5   7   2      160.16      156.97      6.45 o
  -4   7   2       24.33       23.04      6.11 o
  -3   7   2       12.51       20.20      5.05 o
  -2   7   2       76.24       74.69      4.13 o
  -1   7   2       74.01       66.18      3.34 o
   0   7   2       26.91       25.52      8.16 o
   1   7   2      130.58      130.56      8.01 o
   2   7   2      913.51      977.97     10.82 o
   3   7   2      702.34      740.71     10.37 o
   4   7   2       67.81       63.66      4.39 o
   5   7   2      165.74      172.07     18.51 o
   6   7   2       52.55       55.07     15.92 o
   7   7   2       20.60       27.93     16.20 o
   8   7   2        2.89       11.13     14.81 o
  -9   8   2      101.64       84.55     16.09 o
  -8   8   2        0.46       12.59     14.67 o
  -7   8   2       89.22      105.05     16.02 o
  -6   8   2       45.75       48.30     13.97 o
  -5   8   2      182.16      169.23     14.21 o
  -4   8   2      344.64      336.45     12.50 o
  -3   8   2       10.78       11.63      5.55 o
  -2   8   2      245.62      267.83      5.99 o
  -1   8   2      676.89      734.84      7.63 o
   0   8   2        0.25        0.79      6.85 o
   1   8   2       20.71       22.10      7.28 o
   2   8   2        0.27       -0.77      4.57 o
   3   8   2        0.91        0.54      5.65 o
   4   8   2      146.19      137.35     10.78 o
   5   8   2       37.73       33.75     14.66 o
   6   8   2        0.43       -1.19     14.80 o
   7   8   2       21.13       33.33     14.65 o
   8   8   2        8.20       21.21     15.09 o
  -9   9   2        4.44       -1.46     14.51 o
  -8   9   2        1.59        9.31     14.10 o
  -7   9   2        2.28        0.21     16.27 o
  -6   9   2        2.14        9.17     11.41 o
  -5   9   2      515.45      496.75     18.07 o
  -4   9   2       16.80       20.80     11.13 o
  -3   9   2      197.88      204.29      9.56 o
  -2   9   2      709.86      711.36      8.24 o
  -1   9   2       35.83       39.80      1.95 o
   0   9   2      301.98      290.24      9.79 o
   1   9   2       45.13       53.81      8.22 o
   2   9   2       30.89       28.14      4.44 o
   3   9   2       35.11       41.36      6.27 o
   4   9   2        2.47        4.67      7.74 o
   5   9   2       33.45       32.82     15.11 o
   6   9   2       21.88       13.35     15.80 o
   7   9   2       53.24       43.41     15.67 o
   8   9   2       22.65       14.66     14.41 o
  -8  10   2        0.00       11.22     14.34 o
  -7  10   2        2.03       28.47     22.77 o
  -6  10   2       97.01       98.14     13.69 o
  -5  10   2      439.78      437.21     16.50 o
  -4  10   2      115.42      129.77     12.04 o
  -3  10   2       80.04       82.62      9.70 o
  -2  10   2        3.36        4.96      4.20 o
  -1  10   2       23.39       26.89      8.02 o
   0  10   2      103.79      117.69      9.03 o
   1  10   2       45.06       41.13      8.57 o
   2  10   2       30.53       23.68      3.91 o
   3  10   2       29.21       41.65     10.98 o
   4  10   2        0.00        2.04     19.52 o
   5  10   2        0.62        5.28     23.99 o
   6  10   2        9.36       18.32     16.03 o
   7  10   2        0.54       -3.61     17.14 o
   8  10   2       31.40       37.02     18.85 o
  -8  11   2        9.93       32.21     17.08 o
  -7  11   2        3.38        8.13     17.08 o
  -6  11   2        9.10       18.30     21.56 o
  -5  11   2      231.15      215.70     13.53 o
  -4  11   2       97.51       83.93     12.20 o
  -3  11   2        0.75       -0.09      8.38 o
  -2  11   2      436.16      426.76      8.16 o
  -1  11   2      235.69      234.80     10.15 o
   0  11   2        0.16        2.84      8.31 o
   1  11   2       56.11       56.77      9.03 o
   2  11   2       32.21       20.59      9.05 o
   3  11   2       21.78       20.14     11.71 o
   4  11   2       95.48      101.25     27.25 o
   5  11   2        3.88       -3.26     23.99 o
   6  11   2      195.50      200.35     20.84 o
   7  11   2        1.29       11.47     16.80 o
  -8  12   2       10.95       13.19     16.49 o
  -7  12   2        0.01       15.45     24.80 o
  -6  12   2       32.26       15.45     21.15 o
  -5  12   2        3.98        8.78     10.51 o
  -4  12   2       17.44       15.95      9.67 o
  -3  12   2       40.80       34.32      7.90 o
  -2  12   2      432.94      423.48     13.91 o
  -1  12   2      129.35      126.34      9.62 o
   0  12   2        1.06        1.32      7.97 o
   1  12   2        9.78       13.02      8.87 o
   2  12   2       43.89       46.63      9.58 o
   3  12   2       50.97       65.27     12.62 o
   4  12   2        1.79       -3.66     22.36 o
   5  12   2       15.63       15.04     26.02 o
   6  12   2       77.94       99.13     15.80 o
   7  12   2        1.01      -10.28     17.68 o
  -7  13   2        2.21        6.91     22.77 o
  -6  13   2       10.47       26.43     25.62 o
  -5  13   2        0.57        8.54     25.21 o
  -4  13   2      193.45      167.13     21.96 o
  -3  13   2        0.17        1.75     12.31 o
  -2  13   2        4.83        2.02      7.13 o
  -1  13   2       12.80       10.51      6.95 o
   0  13   2        0.86        4.97      7.88 o
   1  13   2       20.90       16.96      8.25 o
   2  13   2        1.22        3.91      8.24 o
   3  13   2        0.00        2.15      9.04 o
   4  13   2        0.14        0.41     21.15 o
   5  13   2        2.98       -8.95     20.33 o
   6  13   2        3.91        2.93     17.10 o
  -6  14   2        3.90        5.69     19.11 o
  -5  14   2        1.42       -6.10     24.40 o
  -4  14   2        3.95       -6.10     18.30 o
  -3  14   2        0.67       -3.34     12.86 o
  -2  14   2        0.00       12.47     17.28 o
  -1  14   2      157.23      150.67     16.73 o
   0  14   2       68.22       67.04     13.48 o
   1  14   2       57.79       55.22     15.78 o
   2  14   2       15.24       15.36      8.75 o
   3  14   2       10.10       11.98     11.75 o
   4  14   2        0.27        1.60     12.87 o
   5  14   2        0.59       -5.69     24.80 o
   6  14   2        0.61        7.22     17.36 o
  -6  15   2        1.29       20.33     26.84 o
  -5  15   2       18.01       16.26     20.33 o
  -4  15   2        0.02        3.66     19.93 o
  -3  15   2        1.96       13.26     15.14 o
  -2  15   2        8.08       23.33     17.08 o
  -1  15   2        1.41        9.59     14.58 o
   0  15   2       64.96       65.60     15.80 o
   1  15   2        3.31       -1.69     15.34 o
   2  15   2       57.19       49.96     16.02 o
   3  15   2        2.76        3.66     28.47 o
   4  15   2        0.56       -7.32     25.62 o
   5  15   2        9.16       21.15     28.47 o
  -5  16   2        0.38        3.26     22.77 o
  -4  16   2        2.12        4.88     22.36 o
  -3  16   2        7.75        4.07     25.21 o
  -2  16   2        0.47        4.49     16.09 o
  -1  16   2        0.95        6.17     14.50 o
   0  16   2       47.12       44.84     17.35 o
   1  16   2       11.81       12.41     15.04 o
   2  16   2        1.48       -4.07     25.21 o
   3  16   2        0.21       14.23     30.10 o
   4  16   2        7.95       18.30     25.21 o
  -4  17   2        1.75      -23.99     26.43 o
  -3  17   2       78.06       86.61     29.28 o
  -2  17   2       21.65       50.03     18.10 o
  -1  17   2       18.58       17.11     14.67 o
   0  17   2        0.76        4.77     16.41 o
   1  17   2        0.72       -2.34     15.07 o
   2  17   2        4.63        6.91     21.15 o
   3  17   2        3.97       14.23     27.65 o
  -2  18   2        1.19       13.03     22.97 o
  -1  18   2       32.01       21.36     18.64 o
   0  18   2        8.37       11.53     15.57 o
   1  18   2        0.18       -8.77     17.64 o
 -10   1   3        0.02       19.36     17.31 o
  -9   1   3       13.36       13.77     14.65 o
  -8   1   3       32.88       26.44      8.59 o
  -7   1   3      268.35      276.15     28.67 o
  -6   1   3        1.32       11.28     10.60 o
  -5   1   3       20.26        9.16      7.24 o
  -4   1   3      340.24      336.96      7.19 o
  -3   1   3      507.63      487.21      7.57 o
  -2   1   3      304.10      334.49     10.02 o
  -1   1   3      272.21      281.41      9.26 o
   0   1   3      111.22      125.07      4.78 o
   1   1   3      993.11      964.37     14.08 o
   2   1   3        0.63       -0.19      6.28 o
   3   1   3      149.05      141.60      6.20 o
   4   1   3      460.90      471.01      8.35 o
   5   1   3       11.31        7.28      6.36 o
   6   1   3       62.53       75.05     17.09 o
   7   1   3       63.46       61.91     19.11 o
   8   1   3        8.23        9.58     15.67 o
   9   1   3        0.76       -9.63     17.60 o
 -10   2   3        0.76       -3.25     15.45 o
  -9   2   3        1.79        3.60     13.09 o
  -8   2   3       27.52       31.91      9.39 o
  -7   2   3        0.96       -1.52      9.83 o
  -6   2   3        2.21        5.16     10.14 o
  -5   2   3     2516.99     2611.15     19.80 o
  -4   2   3     1796.03     1816.56     12.69 o
  -3   2   3      982.39     1009.03      9.26 o
  -2   2   3     2715.08     2618.95     19.96 o
  -1   2   3     1182.08     1173.03     10.05 o
   0   2   3     1460.05     1349.25     11.50 o
   1   2   3      450.54      423.31     15.45 o
   2   2   3      573.39      588.37      9.98 o
   3   2   3      656.75      684.76      8.12 o
   4   2   3       19.67       17.22      5.13 o
   5   2   3       58.22       50.68      5.05 o
   6   2   3       56.47       71.42     11.92 o
   7   2   3       29.09       25.00     18.40 o
   8   2   3      111.03      104.38     19.84 o
   9   2   3       12.68       -3.80     19.95 o
 -10   3   3        3.62       -6.77     17.24 o
  -9   3   3        4.86        6.87     16.52 o
  -8   3   3        0.59        7.88      9.82 o
  -7   3   3        1.15        8.36     10.46 o
  -6   3   3       18.93       20.99     10.88 o
  -5   3   3      961.79      974.15     15.48 o
  -4   3   3       16.72       19.62      5.80 o
  -3   3   3        2.62        1.83      4.95 o
  -2   3   3      171.03      165.07      5.05 o
  -1   3   3     1117.12     1107.82      9.25 o
   0   3   3     1201.63     1180.89     11.95 o
   1   3   3      480.40      460.95     12.16 o
   2   3   3      184.94      175.06      8.14 o
   3   3   3      802.13      792.31     16.96 o
   4   3   3      806.32      785.78     15.74 o
   5   3   3       70.14       68.41     11.58 o
   6   3   3      684.89      659.94     18.88 o
   7   3   3       12.02       13.68     10.95 o
   8   3   3        0.96       12.96     19.97 o
   9   3   3        9.89       20.74     17.53 o
 -10   4   3       28.05       41.47     27.25 o
  -9   4   3       99.85      107.66     11.28 o
  -8   4   3       62.29       66.53     11.31 o
  -7   4   3      172.91      181.07     11.14 o
  -6   4   3       92.00       92.89     11.92 o
  -5   4   3      583.90      571.32     24.40 o
  -4   4   3      142.27      172.81     12.20 o
  -3   4   3        1.79        2.08      4.18 o
  -2   4   3     1638.45     1693.23     13.25 o
  -1   4   3      219.01      223.44      4.67 o
   0   4   3      350.41      351.10      6.43 o
   1   4   3      589.25      602.23     21.56 o
   2   4   3      223.52      261.28     12.22 o
   3   4   3       11.57        6.24     10.94 o
   4   4   3      294.53      293.84     17.39 o
   5   4   3        0.06        3.13     13.08 o
   6   4   3      806.94      748.85     23.79 o
   7   4   3       42.90       49.16     13.36 o
   8   4   3       10.22        7.32     28.06 o
   9   4   3        2.56       13.02     25.62 o
 -10   5   3        0.56       -6.10     25.21 o
  -9   5   3       76.10       86.59     14.04 o
  -8   5   3       16.40       32.63     14.55 o
  -7   5   3        0.35       -2.25     10.28 o
  -6   5   3        0.10        2.58      4.73 o
  -5   5   3      293.58      287.41     12.20 o
  -4   5   3      390.34      371.64      9.91 o
  -3   5   3       31.81       34.89      4.79 o
  -2   5   3      449.74      470.46      6.16 o
  -1   5   3     1958.20     1902.80     12.86 o
   0   5   3     1455.50     1362.38      9.07 o
   1   5   3        8.20       16.26     15.86 o
   2   5   3      159.32      176.89     17.89 o
   3   5   3      195.39      171.99     13.94 o
   4   5   3     1086.17     1090.26     22.29 o
   5   5   3       75.90       99.61     15.20 o
   6   5   3      566.31      541.59     51.23 o
   7   5   3        5.74       10.54     13.09 o
   8   5   3        7.65       13.82     23.99 o
   9   5   3        0.77       20.74     30.90 o
 -10   6   3        1.50       13.41     22.36 o
  -9   6   3        0.00        5.72     12.20 o
  -8   6   3       72.73       76.56     15.72 o
  -7   6   3      121.10      122.55     12.59 o
  -6   6   3       21.93       16.53     12.62 o
  -5   6   3       11.39       12.83      6.70 o
  -4   6   3        0.53       -0.84      6.79 o
  -3   6   3      516.13      540.55      9.47 o
  -2   6   3       21.72       19.83      4.29 o
  -1   6   3      852.06      846.73     10.72 o
   0   6   3       76.36       95.70     16.06 o
   1   6   3      686.60      704.62      8.47 o
   2   6   3        0.91        2.14      6.11 o
   3   6   3        0.55       -0.70      7.07 o
   4   6   3       47.57       50.01      5.84 o
   5   6   3        8.93        8.87     14.36 o
   6   6   3      404.75      408.46     19.25 o
   7   6   3      139.16      154.28     14.82 o
   8   6   3       36.06       28.94     15.52 o
  -9   7   3        1.12       -0.90     15.43 o
  -8   7   3        6.89        7.77     15.22 o
  -7   7   3      343.55      331.65     14.90 o
  -6   7   3      154.65      138.73     13.63 o
  -5   7   3       57.25       54.09      6.91 o
  -4   7   3       10.62        8.97      7.20 o
  -3   7   3       55.18       63.62      7.21 o
  -2   7   3       33.80       33.91      5.23 o
  -1   7   3       12.60        9.96      2.26 o
   0   7   3      380.89      419.69     13.09 o
   1   7   3      215.88      217.04      7.45 o
   2   7   3       42.30       48.55      6.46 o
   3   7   3       48.85       43.39      6.12 o
   4   7   3       15.38       17.14      4.66 o
   5   7   3        9.91       19.15     15.34 o
   6   7   3       59.03       57.73     14.43 o
   7   7   3      125.46      132.98     17.88 o
   8   7   3      128.19      132.02     15.94 o
  -9   8   3       60.21       68.27     21.35 o
  -8   8   3        8.47        9.74     14.84 o
  -7   8   3       67.74       83.84     12.20 o
  -6   8   3      110.07      120.20     13.07 o
  -5   8   3      308.86      295.65     12.07 o
  -4   8   3        9.11        5.39     11.64 o
  -3   8   3       44.85       42.15      7.37 o
  -2   8   3      295.45      287.67      7.33 o
  -1   8   3       17.85        7.69      9.05 o
   0   8   3       14.01       11.18      9.15 o
   1   8   3       17.18       13.05     10.35 o
   2   8   3       95.14       94.68      6.62 o
   3   8   3        1.94        2.16      6.03 o
   4   8   3       83.70       76.51      6.71 o
   5   8   3       51.88       51.52     15.16 o
   6   8   3       16.79       21.83     14.45 o
   7   8   3       38.13       39.84     15.52 o
   8   8   3       51.25       49.70     15.87 o
  -9   9   3       15.24       25.02     15.57 o
  -8   9   3       48.79       61.16     15.52 o
  -7   9   3      176.10      165.26     16.01 o
  -6   9   3       22.04       19.86     12.65 o
  -5   9   3      241.23      228.74     14.75 o
  -4   9   3        7.65       14.29     12.49 o
  -3   9   3       41.70       41.87      6.75 o
  -2   9   3      210.76      210.73      7.55 o
  -1   9   3      211.18      188.72     11.51 o
   0   9   3       22.85       16.46     10.25 o
   1   9   3        0.83        4.53      8.57 o
   2   9   3        3.53        0.58      4.12 o
   3   9   3       31.26       30.84      9.56 o
   4   9   3       18.96        4.07     25.21 o
   5   9   3       13.76       25.54     16.15 o
   6   9   3       16.26       27.15     14.93 o
   7   9   3        2.68       13.77     13.76 o
   8   9   3        6.84       11.25     15.48 o
  -8  10   3       10.97       14.38     17.60 o
  -7  10   3        3.19       11.90     12.65 o
  -6  10   3        0.33        7.25     11.96 o
  -5  10   3       21.05       10.67     11.92 o
  -4  10   3        0.07        1.28     12.04 o
  -3  10   3      139.74      132.36      8.22 o
  -2  10   3       65.41       61.80      6.98 o
  -1  10   3        2.70        7.61      8.72 o
   0  10   3        0.51       -1.68      8.85 o
   1  10   3      157.29      166.79     10.59 o
   2  10   3       36.25       36.41      9.25 o
   3  10   3        6.28        4.88     10.19 o
   4  10   3       11.37       26.43     24.80 o
   5  10   3        2.54       -6.98     17.38 o
   6  10   3       31.69       38.38     16.61 o
   7  10   3        0.05        1.99     16.77 o
  -8  11   3        5.43        7.58     15.38 o
  -7  11   3       15.08       21.96     23.99 o
  -6  11   3        2.60        5.51     12.32 o
  -5  11   3        0.26       -1.33     11.95 o
  -4  11   3      135.78      130.12     13.12 o
  -3  11   3      673.40      631.58     14.61 o
  -2  11   3       62.99       62.33      4.48 o
  -1  11   3       47.16       52.67      9.37 o
   0  11   3       21.72       31.00      9.30 o
   1  11   3        3.25        4.12      9.38 o
   2  11   3        7.15        1.61      9.83 o
   3  11   3        0.42        2.90      9.94 o
   4  11   3        0.04       -4.47     24.80 o
   5  11   3       21.26       33.36     15.91 o
   6  11   3       11.96       21.12     18.34 o
   7  11   3        0.38       20.29     19.24 o
  -8  12   3        0.07        0.41     16.38 o
  -7  12   3        0.09       15.45     21.56 o
  -6  12   3        3.12        8.89     12.66 o
  -5  12   3       28.98       27.06     11.76 o
  -4  12   3       84.02       67.81     11.85 o
  -3  12   3      883.25      901.91     16.59 o
  -2  12   3      147.78      145.04     10.74 o
  -1  12   3        4.86       13.87      9.14 o
   0  12   3      118.68      115.07     10.40 o
   1  12   3        0.37        4.25      9.13 o
   2  12   3       38.19       39.68      9.36 o
   3  12   3        0.86        6.27      8.73 o
   4  12   3        1.42        3.26     20.33 o
   5  12   3        4.54       -1.63     19.11 o
   6  12   3        1.74       15.67     17.18 o
  -7  13   3       11.65       27.25     22.36 o
  -6  13   3       44.86       32.12     26.02 o
  -5  13   3        0.03        8.13     25.62 o
  -4  13   3        3.66        7.81     10.03 o
  -3  13   3      112.49      118.75      9.66 o
  -2  13   3      184.91      189.87     10.62 o
  -1  13   3       12.95       17.22      8.69 o
   0  13   3        8.59       12.09      8.20 o
   1  13   3       60.62       51.32      9.20 o
   2  13   3        5.40        3.89      8.92 o
   3  13   3       30.50       28.43     12.41 o
   4  13   3        8.41        8.54     27.65 o
   5  13   3        6.26       21.56     27.25 o
   6  13   3        0.05        2.31     14.51 o
  -6  14   3        4.41        2.04     24.40 o
  -5  14   3        0.70        5.69     26.02 o
  -4  14   3        0.57        6.50     18.71 o
  -3  14   3       31.88       32.30     14.16 o
  -2  14   3      178.46      166.32     15.23 o
  -1  14   3       47.03       57.95     16.24 o
   0  14   3      138.70      140.84     10.33 o
   1  14   3       73.85       72.54      9.45 o
   2  14   3       37.69       35.91      9.51 o
   3  14   3        8.17        7.64     13.08 o
   4  14   3       15.94       17.43     13.00 o
   5  14   3        3.28       -6.50     20.74 o
  -6  15   3        0.01        4.07     21.15 o
  -5  15   3       22.83       56.93     28.47 o
  -4  15   3       34.55       35.38     23.99 o
  -3  15   3        4.51       20.29     16.12 o
  -2  15   3       41.00       50.47     17.09 o
  -1  15   3        0.82        6.05     13.47 o
   0  15   3        5.89        4.20     15.63 o
   1  15   3      204.36      197.24     17.68 o
   2  15   3       20.87       13.19     14.51 o
   3  15   3       25.38       26.43     28.87 o
   4  15   3        0.80       18.30     24.40 o
   5  15   3        0.73       18.71     28.47 o
  -5  16   3        3.06       -2.04     27.65 o
  -4  16   3        0.08      -15.45     26.02 o
  -3  16   3        5.04        5.36     14.55 o
  -2  16   3        0.31        6.57     15.23 o
  -1  16   3       16.04       18.50     16.96 o
   0  16   3       16.06       14.64     14.21 o
   1  16   3        2.76        0.98     15.42 o
   2  16   3        0.77        4.47     26.43 o
   3  16   3        3.15        1.22     28.87 o
   4  16   3        7.25       13.82     28.47 o
  -4  17   3       22.62        6.50     28.87 o
  -3  17   3        0.00       -1.63     19.93 o
  -2  17   3        0.03       10.70     14.02 o
  -1  17   3        0.25       24.65     16.22 o
   0  17   3        3.35       18.61     16.09 o
   1  17   3       42.77       17.13     15.87 o
   2  17   3       11.27       33.75     27.65 o
  -1  18   3       21.92       33.72     18.18 o
   0  18   3        9.57       20.29     38.84 o
 -10   0   4        3.18        2.44     21.15 o
  -9   0   4       19.15       37.01     22.77 o
  -8   0   4        3.92       10.98     17.49 o
  -7   0   4      496.03      473.71     27.65 o
  -6   0   4      541.77      522.64     22.16 o
  -5   0   4     1559.33     1551.49     21.30 o
  -4   0   4       16.46       30.24      8.42 o
  -3   0   4      115.63      127.87      7.56 o
  -2   0   4     2624.72     2658.58     30.50 o
  -1   0   4      198.69      187.46     14.23 o
   0   0   4      382.54      401.95      7.54 o
   1   0   4     3229.22     3235.59     33.75 o
   2   0   4      385.57      386.53     11.33 o
   3   0   4       72.44       84.07     10.98 o
   4   0   4      387.52      405.01     13.03 o
   5   0   4       46.48       36.48      8.67 o
   6   0   4      392.45      383.05     32.12 o
   7   0   4      166.97      201.28     30.10 o
   8   0   4       42.59       27.65     28.47 o
   9   0   4        3.61        8.95     30.10 o
 -10   1   4        5.27       16.27     14.08 o
  -9   1   4        2.77       -4.88     12.94 o
  -8   1   4        9.86        9.22     13.03 o
  -7   1   4       16.72       23.98     11.76 o
  -6   1   4      162.98      174.61     10.19 o
  -5   1   4      142.02      144.34      8.01 o
  -4   1   4     1209.40     1248.11     12.10 o
  -3   1   4      135.73      135.04      6.35 o
  -2   1   4      182.37      152.94     15.45 o
  -1   1   4       79.27       83.00      8.99 o
   0   1   4     1225.06     1207.37     15.32 o
   1   1   4      668.76      700.16     10.57 o
   2   1   4        7.18        9.81      6.46 o
   3   1   4      436.12      454.11      8.75 o
   4   1   4      188.11      216.78      9.68 o
   5   1   4       12.15       17.33     16.38 o
   6   1   4        7.30       -0.83     17.72 o
   7   1   4        0.38        7.10     17.64 o
   8   1   4        0.23       -0.22     16.77 o
   9   1   4        0.08       -4.43     20.39 o
 -10   2   4       13.32       16.37     14.92 o
  -9   2   4       35.96       31.63     13.65 o
  -8   2   4       13.91        9.75      9.08 o
  -7   2   4       12.39       19.04     11.35 o
  -6   2   4       27.38       27.50      8.42 o
  -5   2   4        3.96       12.46      7.32 o
  -4   2   4       20.28       36.72      5.58 o
  -3   2   4      269.61      246.40      5.16 o
  -2   2   4      436.85      414.31      8.94 o
  -1   2   4      780.15      790.71     10.69 o
   0   2   4      610.15      583.33      9.63 o
   1   2   4       22.41       20.65      6.16 o
   2   2   4        4.06       10.10     10.64 o
   3   2   4        2.13        5.78      6.88 o
   4   2   4        1.48       -0.82      6.58 o
   5   2   4       14.58        6.63     15.62 o
   6   2   4      327.96      355.40     30.71 o
   7   2   4        1.22        1.45     15.43 o
   8   2   4       10.17       24.63     16.80 o
   9   2   4        0.38        6.41     18.05 o
 -10   3   4        2.54      -16.93     16.93 o
  -9   3   4       23.42       19.50      9.93 o
  -8   3   4        8.50        8.94      9.32 o
  -7   3   4       23.74       26.64     10.94 o
  -6   3   4       10.52        6.30     10.06 o
  -5   3   4        2.23       -0.72      7.21 o
  -4   3   4      267.92      265.04      8.24 o
  -3   3   4     1730.76     1876.56     16.32 o
  -2   3   4       62.91       67.12      3.61 o
  -1   3   4     1192.36     1227.71     10.99 o
   0   3   4       77.62       67.44      5.85 o
   1   3   4      197.35      228.53     13.82 o
   2   3   4       19.62       28.37     10.63 o
   3   3   4     1104.08     1152.81     19.91 o
   4   3   4      154.46      169.83      7.13 o
   5   3   4       13.31       17.61     11.92 o
   6   3   4       10.27        1.29     18.11 o
   7   3   4        1.78       -1.12     16.15 o
   8   3   4        9.86       -2.91     16.65 o
 -10   4   4        8.27        2.85     26.02 o
  -9   4   4       22.07       27.32     11.81 o
  -8   4   4        1.75        0.95      8.41 o
  -7   4   4       11.77       14.20     10.74 o
  -6   4   4        3.76       -3.38     13.25 o
  -5   4   4      204.36      205.21     14.34 o
  -4   4   4      614.43      678.57     11.48 o
  -3   4   4     2919.14     3096.00     44.37 o
  -2   4   4      950.67      942.44      9.31 o
  -1   4   4       16.10       18.86      4.49 o
   0   4   4       31.93       29.19      6.01 o
   1   4   4       12.43        5.68      9.55 o
   2   4   4      619.47      581.21     15.52 o
   3   4   4        0.17        1.75     11.21 o
   4   4   4        1.14        3.83      5.55 o
   5   4   4       47.96       45.90     15.43 o
   6   4   4       15.51       10.22     13.47 o
   7   4   4       72.99       68.72     28.06 o
   8   4   4       57.38       32.93     21.96 o
 -10   5   4        0.01        8.13     25.62 o
  -9   5   4       14.04       17.02     12.25 o
  -8   5   4       26.71       28.64     11.30 o
  -7   5   4       25.74       48.32     15.07 o
  -6   5   4       29.67       32.43      7.53 o
  -5   5   4     1770.56     1831.81     39.64 o
  -4   5   4      101.99      111.15      6.36 o
  -3   5   4      660.48      717.73      8.01 o
  -2   5   4      110.00      120.37      5.88 o
  -1   5   4      416.01      440.76      6.51 o
   0   5   4        8.95       10.22      4.95 o
   1   5   4       27.76       31.99     10.88 o
   2   5   4      208.71      205.36     12.93 o
   3   5   4        0.01        1.22     11.79 o
   4   5   4        0.92        8.86      5.59 o
   5   5   4        0.03        3.37     15.62 o
   6   5   4        0.19       10.23     14.06 o
   7   5   4        1.22        1.15     15.34 o
   8   5   4       96.44      108.17     30.50 o
 -10   6   4        4.62       14.23     25.21 o
  -9   6   4       23.82       17.54     12.93 o
  -8   6   4        1.96       -0.69     10.95 o
  -7   6   4      475.87      456.48     15.17 o
  -6   6   4       58.00       61.40     20.33 o
  -5   6   4       18.64       18.53      7.74 o
  -4   6   4       35.85       36.19     14.23 o
  -3   6   4      271.80      299.15      8.22 o
  -2   6   4      295.84      329.61      8.68 o
  -1   6   4      134.64      142.45      4.12 o
   0   6   4     1287.89     1192.52     16.90 o
   1   6   4      103.25       91.08      6.23 o
   2   6   4      313.75      365.56     23.99 o
   3   6   4       27.28       31.66     13.03 o
   4   6   4       27.77       37.50     15.65 o
   5   6   4        0.30        3.18     15.74 o
   6   6   4        0.50        1.09     15.40 o
   7   6   4       10.52        7.54     13.97 o
   8   6   4      127.04      123.21     28.06 o
  -9   7   4        1.18        6.04     13.95 o
  -8   7   4       34.98       26.53     11.48 o
  -7   7   4       23.07       19.69     10.76 o
  -6   7   4        0.79        2.85     16.26 o
  -5   7   4      308.62      295.62     21.15 o
  -4   7   4       76.18       73.20     15.86 o
  -3   7   4       54.21       63.44      7.88 o
  -2   7   4      757.20      775.38     11.64 o
  -1   7   4        5.44        6.26      2.36 o
   0   7   4       61.24       62.99     10.72 o
   1   7   4      124.42      132.89      5.50 o
   2   7   4       36.43       32.84      6.83 o
   3   7   4       56.12       48.58     14.74 o
   4   7   4       14.15       26.20     14.63 o
   5   7   4        3.00       11.67     13.77 o
   6   7   4       40.67       42.16     13.07 o
   7   7   4        1.09        8.76     16.80 o
   8   7   4       63.15       24.80     30.90 o
  -9   8   4        6.33        6.00     16.41 o
  -8   8   4        0.06        0.45     11.09 o
  -7   8   4      102.52       95.31     20.95 o
  -6   8   4       78.12       64.31     13.48 o
  -5   8   4      322.78      330.18     21.96 o
  -4   8   4        1.59        0.00     14.23 o
  -3   8   4      755.02      715.49     13.45 o
  -2   8   4     1034.72     1018.82     12.87 o
  -1   8   4       32.79       32.47     10.46 o
   0   8   4      257.62      276.08     13.39 o
   1   8   4      117.53      115.85      3.23 o
   2   8   4       16.22       19.94      6.91 o
   3   8   4        0.07        5.67      8.35 o
   4   8   4        6.98        4.51     15.20 o
   5   8   4        7.01        7.21     14.25 o
   6   8   4       44.82       58.90     17.18 o
   7   8   4       18.97       20.60     15.23 o
   8   8   4       28.46       35.40     17.90 o
  -9   9   4        1.45       -1.77     16.89 o
  -8   9   4        0.36        3.90     12.65 o
  -7   9   4      203.36      212.25     17.18 o
  -6   9   4       62.90       54.65     12.51 o
  -5   9   4      378.00      356.52     17.36 o
  -4   9   4      105.03      113.04     17.89 o
  -3   9   4      204.96      203.45      9.35 o
  -2   9   4        1.75        1.03      4.45 o
  -1   9   4      199.57      211.12     13.45 o
   0   9   4       46.29       59.38     12.62 o
   1   9   4      212.22      222.61     15.10 o
   2   9   4       39.25       55.31     12.51 o
   3   9   4       14.27       16.01     10.41 o
   4   9   4        6.65       14.64     14.82 o
   5   9   4        7.84       17.76     15.91 o
   6   9   4       19.58       21.40     14.97 o
   7   9   4        6.10        7.98     15.04 o
  -9  10   4        0.11        2.30     14.95 o
  -8  10   4        9.73       12.92     11.31 o
  -7  10   4        1.65        3.09     13.91 o
  -6  10   4        6.08        8.33     12.26 o
  -5  10   4      452.73      453.24     18.20 o
  -4  10   4      214.53      206.86     14.53 o
  -3  10   4      854.34      838.25     25.62 o
  -2  10   4       31.66       32.31      4.17 o
  -1  10   4       61.72       77.22     12.18 o
   0  10   4      132.55      132.72     12.79 o
   1  10   4      105.25      119.84     16.26 o
   2  10   4        0.65        2.97      9.50 o
   3  10   4       15.51       18.17     10.65 o
   4  10   4       30.49       34.77     16.68 o
   5  10   4        5.94       11.12     16.65 o
   6  10   4        1.60       -1.70     18.09 o
   7  10   4       15.70       18.42     17.80 o
  -8  11   4        0.21      -12.09     16.65 o
  -7  11   4       16.98       24.18     14.84 o
  -6  11   4       34.40       44.40     13.76 o
  -5  11   4        2.30       -3.10     11.44 o
  -4  11   4       35.17       27.95     12.49 o
  -3  11   4        3.54        3.62     11.57 o
  -2  11   4        5.29        9.02      9.87 o
  -1  11   4      398.26      385.04     15.61 o
   0  11   4      121.90      114.69     11.34 o
   1  11   4        1.45        2.62     10.32 o
   2  11   4        8.56        9.41      9.64 o
   3  11   4       16.40       14.46      8.32 o
   4  11   4        7.83       10.98     25.62 o
   5  11   4        6.12       10.98     22.77 o
   6  11   4        0.86        4.48     16.23 o
   7  11   4        1.03       21.43     19.24 o
  -8  12   4        2.34       10.57     23.99 o
  -7  12   4       50.29       53.36     14.16 o
  -6  12   4        0.26       -1.68     12.87 o
  -5  12   4       27.43       30.75     15.45 o
  -4  12   4       17.62       13.41     11.62 o
  -3  12   4      266.94      263.99     13.95 o
  -2  12   4        4.35        8.89     10.05 o
  -1  12   4      676.37      654.21     15.82 o
   0  12   4       73.93       67.86     10.10 o
   1  12   4        4.69       13.21      9.67 o
   2  12   4       19.58       21.37     10.02 o
   3  12   4        0.01        8.07     13.22 o
   4  12   4        3.32        7.32     25.62 o
   5  12   4       43.02       42.72     17.83 o
   6  12   4        3.38        6.85     17.10 o
  -7  13   4       60.51       71.57     21.15 o
  -6  13   4       20.08       22.77     26.02 o
  -5  13   4       26.70       34.34     12.54 o
  -4  13   4       24.81       33.83     11.08 o
  -3  13   4        1.65        3.30     10.71 o
  -2  13   4      125.96      119.02     10.52 o
  -1  13   4      712.37      722.32     18.05 o
   0  13   4        5.37        7.56      9.81 o
   1  13   4       45.23       45.10     10.13 o
   2  13   4       71.76       73.53     10.56 o
   3  13   4       12.44       20.09     15.02 o
   4  13   4       76.99       83.25     14.04 o
   5  13   4        1.16       22.94     15.57 o
  -6  14   4       13.75        4.47     26.43 o
  -5  14   4        4.64       -3.26     23.58 o
  -4  14   4       18.04       12.61     24.80 o
  -3  14   4        7.70       -2.44     24.40 o
  -2  14   4       52.97       47.61      9.37 o
  -1  14   4      205.55      221.83     12.23 o
   0  14   4      115.45      109.32     10.79 o
   1  14   4       64.70       76.03     10.81 o
   2  14   4       25.01       22.06      9.88 o
   3  14   4       35.52       33.57     12.48 o
   4  14   4        0.00        2.28     14.58 o
   5  14   4        9.78       -3.59     12.23 o
  -6  15   4        9.11       47.99     28.47 o
  -5  15   4       29.13       41.47     20.74 o
  -4  15   4        5.16       18.71     25.62 o
  -3  15   4        0.07       -1.63     19.11 o
  -2  15   4        0.19       11.53     16.65 o
  -1  15   4        0.35       -2.04     14.37 o
   0  15   4       59.72       87.28     17.39 o
   1  15   4       75.58       81.52     15.52 o
   2  15   4       51.70       49.20     24.80 o
   3  15   4        0.08       18.30     28.87 o
   4  15   4        8.87       25.62     23.99 o
  -5  16   4       30.57       46.77     23.58 o
  -4  16   4        1.16       13.41     19.93 o
  -3  16   4       14.53       31.31     26.02 o
  -2  16   4       88.53       99.29     17.31 o
  -1  16   4        8.43       19.26     15.27 o
   0  16   4      108.96      103.66     19.11 o
   1  16   4       25.68       35.83     16.40 o
   2  16   4        0.75       23.99     29.69 o
   3  16   4      128.08      104.91     30.50 o
  -3  17   4       18.34       32.53     23.99 o
  -2  17   4        3.65        6.81     16.49 o
  -1  17   4        1.39       16.52     17.39 o
   0  17   4       10.70       27.53     13.45 o
   1  17   4       11.33       18.71     28.47 o
   2  17   4        7.98       28.87     30.90 o
 -10   1   5        0.93        6.77     14.53 o
  -9   1   5        4.83       10.56     13.36 o
  -8   1   5       10.27        4.62     10.86 o
  -7   1   5       44.49       48.99      9.97 o
  -6   1   5      165.08      168.91      9.00 o
  -5   1   5        5.20        6.35      6.37 o
  -4   1   5      397.33      418.09      7.87 o
  -3   1   5      115.97      128.42      5.09 o
  -2   1   5       13.40       18.57      9.15 o
  -1   1   5     1218.21     1270.01     12.01 o
   0   1   5      457.10      490.80      6.48 o
   1   1   5      658.27      643.23     17.94 o
   2   1   5       23.14       29.37     11.07 o
   3   1   5      289.37      285.92     10.40 o
   4   1   5       54.93       63.47      9.17 o
   5   1   5       11.86       23.24     17.82 o
   6   1   5       39.39       40.36     14.79 o
   7   1   5       16.98       22.16     18.30 o
   8   1   5       69.36       81.10     20.84 o
 -10   2   5        7.14        7.94     15.78 o
  -9   2   5       20.56       16.54      8.96 o
  -8   2   5       13.45       23.16     10.73 o
  -7   2   5       91.78       88.80     10.18 o
  -6   2   5        3.31        6.41      8.52 o
  -5   2   5      168.77      164.32      8.03 o
  -4   2   5      138.82      158.38      7.42 o
  -3   2   5     7099.95     7249.48     67.29 o
  -2   2   5      445.28      450.04      9.88 o
  -1   2   5     3134.75     3052.10     12.54 o
   0   2   5      249.31      239.59      6.57 o
   1   2   5       33.96       37.52      7.04 o
   2   2   5        7.69       13.41     15.86 o
   3   2   5      169.63      194.55      9.65 o
   4   2   5       21.67       13.51      7.78 o
   5   2   5        2.55       -0.06     15.74 o
   6   2   5       35.44       40.10     15.91 o
   7   2   5       36.62       32.36     18.83 o
   8   2   5        3.03       -6.46     16.22 o
 -10   3   5        0.02        1.80     13.57 o
  -9   3   5        5.91        6.43     10.08 o
  -8   3   5        0.10        4.62     10.59 o
  -7   3   5       20.99       11.41     10.29 o
  -6   3   5       43.76       50.63      8.27 o
  -5   3   5      451.15      471.42      9.26 o
  -4   3   5      289.76      295.53      8.44 o
  -3   3   5      702.17      690.17      9.51 o
  -2   3   5        0.79        9.45      6.12 o
  -1   3   5      180.05      194.34      4.95 o
   0   3   5      284.35      269.92      7.48 o
   1   3   5        3.84        5.30      6.87 o
   2   3   5        1.10        3.66     15.04 o
   3   3   5        3.99        7.72     18.30 o
   4   3   5      166.75      153.38      9.56 o
   5   3   5        0.93       -6.65     17.60 o
   6   3   5       35.87       26.34     16.67 o
   7   3   5       10.12       18.31     19.70 o
   8   3   5       30.52       12.20     28.87 o
 -10   4   5        4.61       -4.88     24.40 o
  -9   4   5        0.16        6.16     12.18 o
  -8   4   5       39.21       40.14     15.45 o
  -7   4   5        8.32        2.14     13.25 o
  -6   4   5        0.30        2.66      9.97 o
  -5   4   5       27.57       30.49      7.73 o
  -4   4   5        0.57        4.54      5.73 o
  -3   4   5     1405.57     1591.95     12.62 o
  -2   4   5      399.16      383.25      8.67 o
  -1   4   5      400.81      398.01      7.82 o
   0   4   5       52.04       52.95      5.88 o
   1   4   5       83.24       80.85      7.11 o
   2   4   5      305.04      280.98     18.30 o
   3   4   5        7.42       10.57     16.67 o
   4   4   5        3.70        6.73      7.99 o
   5   4   5      111.41      129.31     23.17 o
   6   4   5        1.72        1.63     23.58 o
   7   4   5        2.67       -9.35     27.25 o
   8   4   5       12.46       21.96     30.90 o
 -10   5   5        5.23        0.41     23.17 o
  -9   5   5        0.05       -1.67     12.57 o
  -8   5   5        5.45        2.00     12.91 o
  -7   5   5        0.01       -1.20     14.12 o
  -6   5   5      181.11      204.54     23.99 o
  -5   5   5      694.34      695.08     18.30 o
  -4   5   5        0.04       -1.85      6.46 o
  -3   5   5      322.04      318.07      6.84 o
  -2   5   5      271.12      303.92      7.82 o
  -1   5   5     3256.38     3472.83     17.97 o
   0   5   5      164.53      153.47      7.84 o
   1   5   5       11.88        8.38      6.59 o
   2   5   5        0.50        4.68     13.02 o
   3   5   5       66.45       74.19     13.50 o
   4   5   5        4.16       18.21     14.55 o
   5   5   5       53.41       47.54     14.51 o
   6   5   5        4.74        4.88     19.52 o
   7   5   5        3.02       13.41     28.47 o
   8   5   5        1.72       -1.63     21.96 o
 -10   6   5        1.46       22.36     25.62 o
  -9   6   5        8.38        6.30     13.63 o
  -8   6   5        5.44        2.58     11.94 o
  -7   6   5        2.28        3.21     12.74 o
  -6   6   5        4.07        9.35     18.71 o
  -5   6   5      188.80      196.00     21.56 o
  -4   6   5       44.94       49.32      7.06 o
  -3   6   5       32.61       40.96      6.40 o
  -2   6   5       45.43       47.83      5.47 o
  -1   6   5     1693.34     1835.22     12.55 o
   0   6   5       34.15       28.44      6.31 o
   1   6   5       39.43       43.05      6.97 o
   2   6   5      629.77      621.80     18.18 o
   3   6   5        0.10        2.14     14.16 o
   4   6   5        7.11       14.16     16.09 o
   5   6   5       27.15       28.00     14.21 o
   6   6   5       40.67       41.68     15.24 o
   7   6   5       33.20       30.50     23.58 o
   8   6   5       18.74       17.49     31.31 o
  -9   7   5        2.98       -6.75     13.54 o
  -8   7   5        0.17       -2.98     11.24 o
  -7   7   5      141.59      125.25     19.52 o
  -6   7   5      112.93      126.87     21.96 o
  -5   7   5      678.90      640.04     26.02 o
  -4   7   5      690.83      691.28     25.21 o
  -3   7   5        3.39        3.42      5.99 o
  -2   7   5       93.16       98.99      5.43 o
  -1   7   5      348.12      345.69      5.87 o
   0   7   5      175.97      181.09      6.18 o
   1   7   5       38.82       38.70      6.44 o
   2   7   5        5.69        1.42     13.25 o
   3   7   5       52.68       75.52     15.92 o
   4   7   5       15.92       23.88     16.09 o
   5   7   5        5.88       16.67     13.80 o
   6   7   5        7.70        3.71     16.56 o
   7   7   5        1.34        0.43     14.59 o
  -9   8   5        8.82       11.59     15.24 o
  -8   8   5        0.03        3.21     11.87 o
  -7   8   5        3.84        5.88     12.68 o
  -6   8   5        1.55       -8.95     18.71 o
  -5   8   5        0.67        2.04     17.08 o
  -4   8   5       26.15       31.31     17.08 o
  -3   8   5      242.32      252.88     15.04 o
  -2   8   5       21.25       25.40      5.60 o
  -1   8   5        4.64        7.42      3.56 o
   0   8   5      675.55      598.62     35.84 o
   1   8   5      443.14      452.37     11.64 o
   2   8   5        3.03        4.41      5.16 o
   3   8   5      168.07      164.89     16.44 o
   4   8   5        2.45       12.59     16.67 o
   5   8   5        8.59       18.91     16.96 o
   6   8   5       13.16       18.46     14.51 o
   7   8   5        0.64       -0.86     16.52 o
  -9   9   5        3.10        2.69     15.45 o
  -8   9   5       31.93       34.81     12.03 o
  -7   9   5        7.76        5.04     12.51 o
  -6   9   5        0.60       -3.26     15.45 o
  -5   9   5        9.12        9.35     17.89 o
  -4   9   5        3.98        4.88     16.67 o
  -3   9   5      157.39      160.64      8.98 o
  -2   9   5      257.16      266.99      9.15 o
  -1   9   5      472.72      458.22     17.18 o
   0   9   5       55.17       58.03     12.86 o
   1   9   5       25.78       23.79     13.22 o
   2   9   5       96.83      102.48      7.30 o
   3   9   5       28.36       24.22     15.65 o
   4   9   5       16.06       20.66     14.51 o
   5   9   5       32.62       26.58     16.12 o
   6   9   5       18.84       13.77     15.69 o
   7   9   5        7.33        6.22     16.96 o
  -9  10   5        2.70       -4.11     14.87 o
  -8  10   5       17.04       30.77     13.89 o
  -7  10   5       51.45       53.95     14.75 o
  -6  10   5        1.33       -2.20     12.80 o
  -5  10   5      201.06      210.64     19.93 o
  -4  10   5       35.21       30.10     17.08 o
  -3  10   5      116.33      103.69     17.89 o
  -2  10   5       97.86       87.50      5.49 o
  -1  10   5       28.74       34.13     13.82 o
   0  10   5       48.34       58.24     13.66 o
   1  10   5       23.82       22.47     13.54 o
   2  10   5        6.40       18.79     13.53 o
   3  10   5        7.60       12.43      8.94 o
   4  10   5       13.38       22.05     14.82 o
   5  10   5       12.18       14.46     15.03 o
   6  10   5       20.68       25.78     17.14 o
   7  10   5        0.00       20.16     19.68 o
  -8  11   5        3.44       -1.51     14.64 o
  -7  11   5       65.11       67.17     16.01 o
  -6  11   5        8.37       11.47     14.13 o
  -5  11   5      166.21      171.73     14.89 o
  -4  11   5       10.91       19.11     16.26 o
  -3  11   5       87.19       78.48     15.86 o
  -2  11   5      156.77      145.16     17.89 o
  -1  11   5      222.11      229.78     15.93 o
   0  11   5       14.11       22.92     13.48 o
   1  11   5       13.94       18.10     13.21 o
   2  11   5       11.65       10.21      9.70 o
   3  11   5       23.53       25.92     14.05 o
   4  11   5       72.45      100.87     30.10 o
   5  11   5        3.51        9.49     17.96 o
   6  11   5       14.08       30.79     16.52 o
  -8  12   5        8.38       11.39     14.88 o
  -7  12   5       71.88       78.79     16.38 o
  -6  12   5        2.56        3.62     14.21 o
  -5  12   5      328.45      362.03     18.42 o
  -4  12   5       18.36       12.14     12.61 o
  -3  12   5      263.73      251.37     14.64 o
  -2  12   5       47.06       39.63     10.54 o
  -1  12   5      148.74      146.06     13.91 o
   0  12   5       29.99       38.11     10.60 o
   1  12   5       88.40       92.18     11.13 o
   2  12   5        0.32        0.29     10.06 o
   3  12   5       65.97       60.45     14.41 o
   4  12   5        1.42        3.58     13.21 o
   5  12   5        1.70       -4.04     16.09 o
   6  12   5       11.48       12.34     19.28 o
  -7  13   5       23.75       17.89     27.65 o
  -6  13   5        1.76       -0.63     12.02 o
  -5  13   5      195.44      197.13     29.08 o
  -4  13   5       62.66       67.63     12.64 o
  -3  13   5       91.73       86.50     12.41 o
  -2  13   5        9.45       19.15     10.75 o
  -1  13   5       17.03       17.34     10.70 o
   0  13   5       68.35       63.17     10.69 o
   1  13   5      213.64      224.27     12.73 o
   2  13   5       44.10       42.15     11.19 o
   3  13   5       26.91       17.18     13.43 o
   4  13   5       10.27       18.16     13.41 o
   5  13   5        4.27       12.20     14.04 o
  -6  14   5        8.25        4.47     23.58 o
  -5  14   5       35.97       33.75     24.80 o
  -4  14   5        0.36        5.28     22.77 o
  -3  14   5       22.18       28.13     11.45 o
  -2  14   5       31.13       28.39     10.26 o
  -1  14   5       39.15       46.60     11.13 o
   0  14   5       66.22       82.79     11.22 o
   1  14   5      320.66      326.36     15.98 o
   2  14   5        2.95       16.06     13.34 o
   3  14   5        4.40        9.73     14.67 o
   4  14   5       20.63       20.58     15.88 o
  -6  15   5       84.47       69.53     29.28 o
  -5  15   5        1.04       21.56     27.65 o
  -4  15   5        2.18       -9.76     25.62 o
  -3  15   5        6.46       -2.85     26.02 o
  -2  15   5       16.66       19.93     16.20 o
  -1  15   5        0.17        5.62     17.49 o
   0  15   5       38.53       26.92     15.15 o
   1  15   5      210.91      207.16     24.80 o
   2  15   5       24.67       22.70     12.56 o
   3  15   5        0.03        5.28     15.26 o
   4  15   5       24.29       28.86     15.82 o
  -4  16   5        1.38        4.07     23.17 o
  -3  16   5       18.60       14.64     22.36 o
  -2  16   5        8.43       15.94     15.32 o
  -1  16   5        0.12       12.61     16.67 o
   0  16   5       15.44        9.76     13.02 o
   1  16   5        5.56       10.64     15.21 o
   2  16   5       44.81       82.55     31.71 o
  -3  17   5        9.10       19.93     25.21 o
  -2  17   5        1.80        3.48     15.80 o
  -1  17   5        0.07        6.32     17.38 o
   0  17   5        1.46       13.16     15.32 o
   1  17   5        1.53       23.17     23.17 o
 -10   0   6        7.12        4.47     21.15 o
  -9   0   6        8.18       13.41     17.08 o
  -8   0   6       13.68       15.62     13.53 o
  -7   0   6      182.38      206.16     15.70 o
  -6   0   6       16.14       19.51     11.27 o
  -5   0   6      925.96      952.86     18.91 o
  -4   0   6       15.39       10.69      6.70 o
  -3   0   6      217.70      270.00     19.11 o
  -2   0   6     1059.66     1178.84     25.21 o
  -1   0   6       54.10       76.88     11.39 o
   0   0   6      561.02      550.61     20.74 o
   1   0   6       12.95       22.81     10.02 o
   2   0   6      173.40      191.52     18.30 o
   3   0   6        0.14        0.81     20.74 o
   4   0   6        4.07       21.96     21.15 o
   5   0   6       41.56       55.31     26.02 o
   6   0   6        1.91        0.00     25.62 o
   7   0   6       25.48        8.54     26.43 o
   8   0   6       37.02       42.70     31.71 o
 -10   1   6        5.82        2.82     12.80 o
  -9   1   6        9.38        8.76     11.02 o
  -8   1   6        0.32        2.59      9.35 o
  -7   1   6        2.45        5.69      8.71 o
  -6   1   6        0.44        2.86      7.27 o
  -5   1   6      206.67      201.55      7.71 o
  -4   1   6        0.08        3.27      5.41 o
  -3   1   6      187.73      224.80     12.78 o
  -2   1   6        6.24        2.73      9.48 o
  -1   1   6      725.36      770.53      8.91 o
   0   1   6      254.33      266.45      5.99 o
   1   1   6      463.55      458.49     11.43 o
   2   1   6      187.95      217.40     13.22 o
   3   1   6      180.66      173.48     15.65 o
   4   1   6        2.37       11.50     15.28 o
   5   1   6       83.06       78.86     25.82 o
   6   1   6        0.51        0.52     16.89 o
   7   1   6        5.62        3.98     18.24 o
   8   1   6        0.00        1.21     21.71 o
 -10   2   6        0.55       -3.47     12.49 o
  -9   2   6       16.21       19.05     11.86 o
  -8   2   6        1.36        0.97      8.27 o
  -7   2   6       27.63       22.02      9.20 o
  -6   2   6        4.24        6.07      7.65 o
  -5   2   6       27.70       24.58      6.36 o
  -4   2   6      179.29      185.08      6.89 o
  -3   2   6      734.47      820.72     17.31 o
  -2   2   6        1.80        2.33      9.76 o
  -1   2   6     2257.88     2410.95     13.02 o
   0   2   6      267.18      271.96      6.06 o
   1   2   6        5.01        3.64      6.03 o
   2   2   6        0.30        2.04     16.26 o
   3   2   6      155.59      152.64     15.69 o
   4   2   6        3.26       19.30     17.53 o
   5   2   6       28.08       42.48     15.65 o
   6   2   6        0.01        8.73     14.51 o
   7   2   6        8.23        9.05     18.92 o
   8   2   6       13.28       25.70     20.94 o
 -10   3   6       19.09       16.66     13.07 o
  -9   3   6        6.80       15.57     11.05 o
  -8   3   6        0.16        0.38      9.64 o
  -7   3   6        0.57        2.44      8.38 o
  -6   3   6       75.42       72.41      7.97 o
  -5   3   6       97.97       79.98     13.65 o
  -4   3   6       71.49       87.17     11.53 o
  -3   3   6      131.88      136.91     11.73 o
  -2   3   6      357.83      377.13      9.57 o
  -1   3   6     5611.71     5909.77     30.29 o
   0   3   6        9.94       13.44      6.41 o
   1   3   6       57.18       66.41      8.10 o
   2   3   6      110.44       95.97     17.08 o
   3   3   6        0.07        8.54     19.93 o
   4   3   6       59.85       58.55     22.77 o
   5   3   6       25.19       28.06     22.77 o
   6   3   6       26.43       49.20     27.25 o
   7   3   6        2.76        8.13     23.58 o
   8   3   6        2.64      -10.17     27.65 o
 -10   4   6       31.09       51.64     24.40 o
  -9   4   6       30.62       27.32     13.34 o
  -8   4   6        0.05        3.42     13.31 o
  -7   4   6       12.23       18.64     11.77 o
  -6   4   6        3.24       14.79     13.03 o
  -5   4   6       35.51       35.22      7.19 o
  -4   4   6      151.93      173.51      8.75 o
  -3   4   6      139.66      155.94      8.87 o
  -2   4   6     1480.52     1525.33     15.15 o
  -1   4   6      159.02      159.83      5.50 o
   0   4   6      184.22      188.02      8.30 o
   1   4   6      238.29      242.73      9.03 o
   2   4   6       21.88       37.82     15.86 o
   3   4   6       85.21       87.02     21.15 o
   4   4   6        1.92        8.13     23.99 o
   5   4   6        0.12       -2.04     24.80 o
   6   4   6        2.09        4.88     26.02 o
   7   4   6        0.89        6.91     25.21 o
   8   4   6        1.36        5.28     24.80 o
 -10   5   6        1.65        6.91     22.36 o
  -9   5   6        8.72       12.95     15.91 o
  -8   5   6        4.30        5.83     14.99 o
  -7   5   6       53.63       54.19     12.86 o
  -6   5   6        6.14       22.67     14.16 o
  -5   5   6       63.82       54.49      7.23 o
  -4   5   6        7.63        5.67      5.61 o
  -3   5   6      691.66      726.26      9.16 o
  -2   5   6     1253.96     1329.45     15.01 o
  -1   5   6      241.51      248.41      7.41 o
   0   5   6      356.60      338.89      9.72 o
   1   5   6       18.58       12.87      7.25 o
   2   5   6       55.69       61.81     17.49 o
   3   5   6        5.45       19.52     18.71 o
   4   5   6        4.10       17.89     23.17 o
   5   5   6       56.97       44.73     19.93 o
   6   5   6        2.52       -2.04     25.62 o
   7   5   6       27.42       11.80     28.06 o
 -10   6   6       11.06       17.82     15.62 o
  -9   6   6       35.37       33.50     12.14 o
  -8   6   6       11.87       16.25     13.76 o
  -7   6   6        4.92        8.54     21.15 o
  -6   6   6        4.53        4.80     12.16 o
  -5   6   6      172.21      175.17      9.23 o
  -4   6   6       32.16       38.65      6.77 o
  -3   6   6      728.20      750.94     15.63 o
  -2   6   6       64.35       62.44      6.01 o
  -1   6   6      161.58      162.78      6.46 o
   0   6   6      792.50      790.44     19.32 o
   1   6   6     1111.40     1082.92     14.36 o
   2   6   6       62.00       68.22     12.62 o
   3   6   6       37.44       38.23     19.11 o
   4   6   6       25.11       28.47     19.11 o
   5   6   6        5.62       10.17     20.74 o
   6   6   6        0.02       -5.69     26.84 o
   7   6   6        0.29       -3.66     23.17 o
  -9   7   6       16.42       18.15     11.36 o
  -8   7   6        0.03       -5.34     13.28 o
  -7   7   6        1.19       18.71     20.74 o
  -6   7   6       52.76       41.47     19.52 o
  -5   7   6       69.66       71.38     12.50 o
  -4   7   6        1.65       -1.60      6.87 o
  -3   7   6      195.86      198.17     12.00 o
  -2   7   6      122.36      119.28      6.12 o
  -1   7   6       90.33       87.03      7.52 o
   0   7   6       57.99       53.90      7.19 o
   1   7   6      129.03      142.24     13.30 o
   2   7   6        4.60        8.88      7.52 o
   3   7   6       17.67       22.28     15.49 o
   4   7   6        0.03       15.55     15.16 o
   5   7   6        6.24       25.62     19.93 o
   6   7   6       26.11       18.71     23.99 o
   7   7   6        0.32       -7.72     28.87 o
  -9   8   6        3.14       -0.80     12.26 o
  -8   8   6        1.43        0.60     11.05 o
  -7   8   6        7.93       13.82     21.15 o
  -6   8   6       51.16       28.47     17.49 o
  -5   8   6        3.15        7.72     19.11 o
  -4   8   6        3.91        4.28     10.46 o
  -3   8   6      736.33      695.26     25.13 o
  -2   8   6      223.79      217.99      6.67 o
  -1   8   6       74.70       79.96      6.48 o
   0   8   6      567.50      532.56     14.64 o
   1   8   6      777.11      760.13     16.65 o
   2   8   6        2.04        2.65      7.44 o
   3   8   6       99.93      104.17     16.08 o
   4   8   6        5.14        7.32     14.05 o
   5   8   6        3.44       11.34     16.09 o
   6   8   6        4.65       -3.26     25.62 o
   7   8   6        0.75       26.43     28.47 o
  -9   9   6        0.25        1.24     12.49 o
  -8   9   6        3.18       -4.21     14.65 o
  -7   9   6        2.73        4.88     20.33 o
  -6   9   6        0.39        6.10     17.08 o
  -5   9   6      404.99      414.36     25.21 o
  -4   9   6       16.24       14.23     16.26 o
  -3   9   6        7.72        9.73      7.43 o
  -2   9   6      142.44      143.18      8.95 o
  -1   9   6        0.24        2.55      3.19 o
   0   9   6      101.84       81.04     15.04 o
   1   9   6       75.25       74.84      8.62 o
   2   9   6      151.85      146.88     13.22 o
   3   9   6      134.67      141.63     13.44 o
   4   9   6       10.29       11.00     16.73 o
   5   9   6        7.39       19.43     15.52 o
   6   9   6        2.66       17.19     15.63 o
  -8  10   6        5.52        4.73     13.63 o
  -7  10   6       49.56       44.34     14.55 o
  -6  10   6       11.76       14.23     18.71 o
  -5  10   6      167.36      183.39     21.15 o
  -4  10   6        0.27       -0.41     15.04 o
  -3  10   6      689.65      698.60     28.06 o
  -2  10   6       76.39       63.44     19.11 o
  -1  10   6      170.60      155.33     20.33 o
   0  10   6        0.11        2.08     13.60 o
   1  10   6        3.74       15.34     14.30 o
   2  10   6      209.33      197.21     19.52 o
   3  10   6       16.87       18.82     11.98 o
   4  10   6        0.63        3.51     16.20 o
   5  10   6       85.58       92.66     21.35 o
   6  10   6        0.18       20.93     16.99 o
  -8  11   6        2.23       -1.50     14.30 o
  -7  11   6        3.75       10.65     14.29 o
  -6  11   6       96.80       91.78     16.31 o
  -5  11   6      281.69      282.21     22.36 o
  -4  11   6      100.20      100.85     17.49 o
  -3  11   6      556.96      545.71     24.40 o
  -2  11   6      466.98      457.87     23.58 o
  -1  11   6      393.63      362.31     23.17 o
   0  11   6      156.80      173.87     15.92 o
   1  11   6       57.83       62.99     14.21 o
   2  11   6        4.29        6.84     14.34 o
   3  11   6       52.61       58.68     12.25 o
   4  11   6        2.18        1.42     12.90 o
   5  11   6        6.00       11.48     14.58 o
   6  11   6        0.01       27.86     19.82 o
  -7  12   6        0.05        5.06     13.65 o
  -6  12   6       55.39       61.86     14.92 o
  -5  12   6      103.40       97.51     15.63 o
  -4  12   6       20.76       34.97     17.49 o
  -3  12   6       69.34       65.07     17.89 o
  -2  12   6      121.36      127.68     17.89 o
  -1  12   6      130.57      113.45     18.30 o
   0  12   6       63.82       64.10     14.22 o
   1  12   6      187.78      209.20     29.08 o
   2  12   6        1.01        4.38      9.95 o
   3  12   6        3.70        4.70     13.33 o
   4  12   6       21.10       27.56     13.00 o
   5  12   6       11.42        8.40     14.91 o
  -7  13   6        0.71        3.48     12.71 o
  -6  13   6       20.33       21.27     13.91 o
  -5  13   6       48.48       41.56     13.96 o
  -4  13   6      177.75      175.86     15.64 o
  -3  13   6       50.39       47.95     13.66 o
  -2  13   6        0.53       -3.26     14.64 o
  -1  13   6       45.68       39.22     13.06 o
   0  13   6       13.68       19.01     11.53 o
   1  13   6       11.92       11.71     10.52 o
   2  13   6        1.22        5.76     14.07 o
   3  13   6        0.04        2.52     13.65 o
   4  13   6        3.01       -0.14     14.43 o
   5  13   6       16.05       31.74     13.47 o
  -6  14   6        2.54        1.63     20.74 o
  -5  14   6      120.29      121.18     22.36 o
  -4  14   6      135.22      153.35     15.21 o
  -3  14   6       26.14       20.55     13.48 o
  -2  14   6        5.14        3.56     11.58 o
  -1  14   6        1.73       -0.11     11.05 o
   0  14   6        4.22        6.20     10.40 o
   1  14   6        6.34        7.73     10.24 o
   2  14   6        3.75       14.55     15.26 o
   3  14   6       51.43       63.51     16.13 o
   4  14   6        5.64       -3.91     13.93 o
  -5  15   6       47.16       17.08     28.47 o
  -4  15   6       75.84       53.27     24.40 o
  -3  15   6        2.46       -2.04     25.21 o
  -2  15   6        3.71       -3.26     18.71 o
  -1  15   6       13.45       21.78     16.89 o
   0  15   6        3.43        1.73     10.72 o
   1  15   6        9.54        9.33     11.23 o
   2  15   6       93.75      107.29     16.38 o
   3  15   6       76.95       86.51     21.15 o
  -4  16   6       17.58       13.41     22.77 o
  -3  16   6        6.09       11.80     23.17 o
  -2  16   6        2.09       -4.88     18.71 o
  -1  16   6        8.83        0.19     16.24 o
   0  16   6        0.63        6.65     15.39 o
   1  16   6       10.82        7.32     22.77 o
   2  16   6       22.19       25.21     28.47 o
  -2  17   6        3.34       -5.28     19.52 o
  -1  17   6        3.70        4.47     23.99 o
 -10   1   7       63.31       72.79     19.52 o
  -9   1   7      156.16      162.22     10.72 o
  -8   1   7       48.04       50.63      9.48 o
  -7   1   7        2.56        4.29      8.02 o
  -6   1   7        0.78        5.14      7.15 o
  -5   1   7       16.46       20.30      5.55 o
  -4   1   7       12.47       11.28      4.14 o
  -3   1   7        0.43        6.95     11.46 o
  -2   1   7      274.99      315.96     13.89 o
  -1   1   7      905.08      987.92      9.57 o
   0   1   7      130.89      145.09      5.65 o
   1   1   7     3144.95     3109.96     23.88 o
   2   1   7       12.60       16.85     13.07 o
   3   1   7        1.71        5.99     15.36 o
   4   1   7       24.69       26.61     17.39 o
   5   1   7       66.04       63.19     14.79 o
   6   1   7        9.55        8.83     18.53 o
   7   1   7        0.25       16.90     17.94 o
 -10   2   7       64.55       66.68     21.15 o
  -9   2   7       51.04       58.15     10.22 o
  -8   2   7        2.53        2.31      8.45 o
  -7   2   7        0.23        2.47      8.16 o
  -6   2   7        8.89        9.87      6.98 o
  -5   2   7       16.64       25.86      6.52 o
  -4   2   7       45.10       45.11     11.83 o
  -3   2   7      312.41      308.11     18.30 o
  -2   2   7     2457.69     2441.73     45.14 o
  -1   2   7      518.88      518.15     16.47 o
   0   2   7        3.28        1.52      5.05 o
   1   2   7      493.82      487.82     12.04 o
   2   2   7       28.01       29.28     17.08 o
   3   2   7      122.43      118.34     21.15 o
   4   2   7        1.86       -4.40     15.45 o
   5   2   7        7.37        5.44     14.74 o
   6   2   7        4.67        8.05     14.99 o
   7   2   7        2.93        9.24     18.70 o
 -10   3   7      115.32      135.10     19.04 o
  -9   3   7        5.06        0.40     13.36 o
  -8   3   7        6.68        6.60      8.41 o
  -7   3   7       46.03       47.45      8.10 o
  -6   3   7       11.93        8.77     10.11 o
  -5   3   7      742.56      754.90     25.82 o
  -4   3   7       76.22       76.51     12.62 o
  -3   3   7      288.03      272.33     12.74 o
  -2   3   7      284.35      306.39     13.21 o
  -1   3   7      271.68      288.82      7.48 o
   0   3   7      414.62      408.64     10.04 o
   1   3   7       92.39       96.61      9.20 o
   2   3   7       14.31       14.73     12.97 o
   3   3   7       17.34       12.20     19.52 o
   4   3   7      200.04      209.01     26.84 o
   5   3   7       22.95       48.38     26.02 o
   6   3   7      114.15      145.16     29.28 o
   7   3   7       11.22       17.49     23.58 o
 -10   4   7        0.81        9.65     14.05 o
  -9   4   7       11.59       23.08     15.53 o
  -8   4   7        3.40        9.48     11.25 o
  -7   4   7        0.00       -1.87     10.34 o
  -6   4   7        0.29       -3.96     12.78 o
  -5   4   7       61.93       55.26     12.80 o
  -4   4   7        2.36       -0.28     11.33 o
  -3   4   7      226.94      253.67     12.90 o
  -2   4   7       59.25       67.40     10.61 o
  -1   4   7       86.62       90.49      6.14 o
   0   4   7      208.57      213.91      8.65 o
   1   4   7      608.10      590.62     12.67 o
   2   4   7        2.61        0.83      9.83 o
   3   4   7       42.47       59.77     22.77 o
   4   4   7       35.04       56.12     24.40 o
   5   4   7        2.53       -4.07     19.11 o
   6   4   7       31.80       28.87     27.65 o
   7   4   7        0.29        3.66     21.96 o
 -10   5   7       26.16       15.26     13.02 o
  -9   5   7        1.98       -1.76     14.63 o
  -8   5   7       63.01       65.72     14.45 o
  -7   5   7       41.90       45.94     10.30 o
  -6   5   7       70.70       77.07     15.04 o
  -5   5   7        0.69       13.95     13.67 o
  -4   5   7       71.42       72.69      6.73 o
  -3   5   7       50.93       46.63     10.16 o
  -2   5   7      218.93      232.21      9.68 o
  -1   5   7      214.95      222.41      6.41 o
   0   5   7       17.27       21.61      7.05 o
   1   5   7       71.06       72.64      8.89 o
   2   5   7       78.46       89.06     10.35 o
   3   5   7       31.11       42.29     20.74 o
   4   5   7        0.02        1.22     20.33 o
   5   5   7       92.08       98.81     26.43 o
   6   5   7        0.34        2.44     27.65 o
   7   5   7        4.34       23.17     29.69 o
 -10   6   7        8.44       12.91     16.07 o
  -9   6   7        7.43        5.85     16.15 o
  -8   6   7       41.77       39.49     14.93 o
  -7   6   7       71.50       78.48     23.58 o
  -6   6   7        2.16        5.73     12.50 o
  -5   6   7        6.29        3.98     12.39 o
  -4   6   7      156.09      152.92      6.93 o
  -3   6   7      228.34      213.20      6.51 o
  -2   6   7      133.81      132.60      7.46 o
  -1   6   7       14.70       13.83      6.06 o
   0   6   7        2.82        3.06      6.81 o
   1   6   7       48.28       55.31      8.22 o
   2   6   7      333.46      324.63     11.73 o
   3   6   7       50.76       55.31     19.93 o
   4   6   7       79.63       99.63     23.99 o
   5   6   7       22.12        1.22     24.80 o
   6   6   7        1.24        1.22     24.40 o
   7   6   7        2.74       23.17     23.17 o
  -9   7   7        2.46       17.49     16.32 o
  -8   7   7       32.00       24.03     13.76 o
  -7   7   7       20.63       10.98     20.74 o
  -6   7   7        0.08       -0.08     12.90 o
  -5   7   7      201.78      174.14     14.17 o
  -4   7   7      435.56      419.22     15.61 o
  -3   7   7        0.01        3.60      9.54 o
  -2   7   7       11.33       13.07      5.92 o
  -1   7   7      615.41      601.98     13.91 o
   0   7   7      201.68      192.58      8.32 o
   1   7   7       25.23       25.97      7.93 o
   2   7   7      613.30      586.78     13.93 o
   3   7   7      227.73      246.06     17.11 o
   4   7   7      107.23       92.71     21.56 o
   5   7   7        2.50        1.22     23.17 o
   6   7   7       10.82        2.44     25.21 o
   7   7   7        6.52       23.58     30.90 o
  -9   8   7        1.06        1.52     12.92 o
  -8   8   7        9.18        3.70     14.70 o
  -7   8   7       42.58       58.14     21.96 o
  -6   8   7       54.63       59.37     20.33 o
  -5   8   7       17.49       17.91     11.83 o
  -4   8   7       12.55       14.93     10.74 o
  -3   8   7      185.93      186.75     11.20 o
  -2   8   7        5.50        8.63      5.23 o
  -1   8   7      626.73      608.83     12.81 o
   0   8   7       84.52       80.72      8.53 o
   1   8   7       39.29       34.42      7.62 o
   2   8   7        0.24        4.28      8.54 o
   3   8   7      167.45      168.99     10.43 o
   4   8   7       13.72       30.10     21.96 o
   5   8   7        0.90       16.26     22.36 o
   6   8   7        0.64       10.57     22.36 o
  -9   9   7        1.45        0.43     12.69 o
  -8   9   7        0.15        9.35     22.77 o
  -7   9   7       21.84       29.69     22.36 o
  -6   9   7       20.29       26.84     16.26 o
  -5   9   7      102.53       78.89     20.33 o
  -4   9   7        0.13        0.95     10.04 o
  -3   9   7      123.63      128.63     10.62 o
  -2   9   7       16.34       16.06      7.48 o
  -1   9   7      962.70      930.71     35.38 o
   0   9   7      105.73       96.37     18.30 o
   1   9   7      200.72      171.47     14.50 o
   2   9   7        1.64       -0.06     13.21 o
   3   9   7       45.50       32.59     13.89 o
   4   9   7        0.62        6.50     21.15 o
   5   9   7        0.24       -2.04     20.33 o
   6   9   7       22.97       31.71     25.62 o
  -8  10   7        6.76       16.80     15.51 o
  -7  10   7        0.69        0.81     16.67 o
  -6  10   7        0.19        0.00     19.93 o
  -5  10   7       26.19       30.50     19.11 o
  -4  10   7      362.70      323.27     23.17 o
  -3  10   7      342.13      325.72     24.40 o
  -2  10   7        5.96       -2.04     19.11 o
  -1  10   7      452.30      430.63     25.21 o
   0  10   7      173.37      179.33     21.15 o
   1  10   7       12.66        4.47     17.49 o
   2  10   7       80.69       76.13     13.76 o
   3  10   7        1.21       -4.45     12.36 o
   4  10   7        0.07        2.96     14.85 o
   5  10   7       24.88       39.04     23.17 o
   6  10   7        0.52        3.26     23.58 o
  -8  11   7        1.30       -3.44     17.18 o
  -7  11   7       14.72       18.04     14.75 o
  -6  11   7        1.51        5.69     19.52 o
  -5  11   7        2.57        8.54     17.08 o
  -4  11   7      122.48      163.46     21.15 o
  -3  11   7      238.56      241.55     21.15 o
  -2  11   7        7.76        8.95     15.45 o
  -1  11   7      284.26      294.81     23.58 o
   0  11   7      128.72      128.49     20.33 o
   1  11   7       29.25       28.06     17.08 o
   2  11   7        3.06        2.07     12.39 o
   3  11   7       77.64       90.60     12.83 o
   4  11   7       70.36       70.58     12.99 o
   5  11   7        3.59        8.74     13.51 o
  -7  12   7        0.95       19.31     16.41 o
  -6  12   7       12.03       25.21     19.93 o
  -5  12   7      116.08      127.28     20.74 o
  -4  12   7       77.00       88.24     19.93 o
  -3  12   7      234.22      266.35     22.77 o
  -2  12   7       38.28       19.11     16.26 o
  -1  12   7        1.73        8.95     17.89 o
   0  12   7       20.02       16.26     16.67 o
   1  12   7        1.14        7.72     17.08 o
   2  12   7        9.14       22.42     15.22 o
   3  12   7        0.19        7.68     12.98 o
   4  12   7       24.90       29.85     14.60 o
   5  12   7       13.42       26.58     13.29 o
  -7  13   7        4.71        3.49     13.72 o
  -6  13   7        5.01       -5.55     15.57 o
  -5  13   7       42.50       33.85     15.23 o
  -4  13   7        2.85       16.67     15.86 o
  -3  13   7      148.54      150.05     18.71 o
  -2  13   7       57.88       44.73     17.49 o
  -1  13   7       43.40       28.47     17.89 o
   0  13   7        0.12       -3.66     16.26 o
   1  13   7       19.04       17.32     15.70 o
   2  13   7       14.99       19.39     14.51 o
   3  13   7       52.71       53.87     13.10 o
   4  13   7        0.33       10.28     14.22 o
  -6  14   7       15.35       27.65     21.15 o
  -5  14   7        8.19       17.29     13.15 o
  -4  14   7        6.56       11.33     13.28 o
  -3  14   7       13.96        6.95     12.92 o
  -2  14   7       62.22       34.56     15.45 o
  -1  14   7        0.88       -0.78     10.92 o
   0  14   7        1.72        5.00     12.20 o
   1  14   7      102.00       98.54     12.77 o
   2  14   7        7.83       17.40     16.10 o
   3  14   7       74.67       90.88     14.99 o
  -5  15   7        4.14        0.00     26.84 o
  -4  15   7        2.75       19.93     26.43 o
  -3  15   7        6.09       -5.28     26.02 o
  -2  15   7        0.60       -6.73     12.51 o
  -1  15   7        1.19      -11.37     13.57 o
   0  15   7       29.59       37.75     13.54 o
   1  15   7        0.30       13.76     14.58 o
   2  15   7        3.35       16.76     16.70 o
  -3  16   7        4.96       -7.72     26.84 o
  -2  16   7        0.56       -5.69     23.17 o
  -1  16   7        3.89       -4.07     21.15 o
   0  16   7        1.77       -2.04     16.26 o
   1  16   7        0.36       10.57     27.65 o
 -10   0   8      184.09      213.89     29.69 o
  -9   0   8      123.53      121.58     22.36 o
  -8   0   8      985.77      975.26     22.26 o
  -7   0   8      729.09      738.33     18.47 o
  -6   0   8      939.99      929.54     20.33 o
  -5   0   8       22.67       29.81      7.16 o
  -4   0   8      218.08      202.58     19.72 o
  -3   0   8      180.07      190.30     19.52 o
  -2   0   8      130.93      121.12      6.14 o
  -1   0   8      297.09      304.54      9.98 o
   0   0   8     1063.32     1090.60     29.69 o
   1   0   8      530.75      514.80     23.17 o
   2   0   8      359.83      361.18     17.22 o
   3   0   8      776.84      769.76     32.93 o
   4   0   8      222.60      235.03     26.84 o
   5   0   8       50.31       48.38     25.62 o
   6   0   8        3.87        4.07     26.84 o
   7   0   8       10.53       19.52     30.10 o
 -10   1   8        2.78       14.23     22.36 o
  -9   1   8        1.55        5.31     12.02 o
  -8   1   8       72.87       88.08      9.31 o
  -7   1   8       73.08       74.15      7.85 o
  -6   1   8        0.16        4.31      6.37 o
  -5   1   8       34.78       34.46      4.92 o
  -4   1   8       52.10       48.02     13.47 o
  -3   1   8      167.59      161.17     13.92 o
  -2   1   8      282.74      267.48      4.92 o
  -1   1   8        6.33       14.05      4.68 o
   0   1   8      255.75      265.26      9.47 o
   1   1   8      164.72      160.70     10.99 o
   2   1   8       64.44       56.73     11.38 o
   3   1   8       57.49       60.32     16.38 o
   4   1   8        2.66        7.69     15.45 o
   5   1   8       32.97       33.88     16.02 o
   6   1   8        8.51       18.09     16.11 o
   7   1   8       10.85       20.14     21.28 o
 -10   2   8      107.66      113.04     24.40 o
  -9   2   8       50.07       46.86     11.64 o
  -8   2   8      283.01      281.40     14.55 o
  -7   2   8      162.28      163.96      8.69 o
  -6   2   8        3.74        5.48      6.22 o
  -5   2   8        2.36        8.23     14.46 o
  -4   2   8       73.27       63.88     11.93 o
  -3   2   8      226.73      217.40     13.76 o
  -2   2   8       64.32       52.27     11.36 o
  -1   2   8       45.89       31.46      7.14 o
   0   2   8        0.08       -0.17      5.76 o
   1   2   8      456.01      473.30     12.81 o
   2   2   8      152.41      152.59     13.73 o
   3   2   8      307.98      280.98     24.40 o
   4   2   8       11.97       18.30     23.17 o
   5   2   8        7.97        2.04     25.21 o
   6   2   8       15.33        9.35     25.21 o
   7   2   8        7.95        6.10     30.50 o
 -10   3   8       93.75       95.97     28.06 o
  -9   3   8       48.77       46.56     11.44 o
  -8   3   8        1.89        0.93     11.08 o
  -7   3   8        0.57       -1.79     10.07 o
  -6   3   8       42.41       34.99      9.81 o
  -5   3   8        9.40       11.80     13.16 o
  -4   3   8      270.49      258.30     14.63 o
  -3   3   8       28.13       25.11     11.58 o
  -2   3   8      648.99      641.48     17.47 o
  -1   3   8      510.03      511.20      9.64 o
   0   3   8       76.74       79.63      8.57 o
   1   3   8       21.52       25.93      9.90 o
   2   3   8      136.33      136.33     11.67 o
   3   3   8        0.27       -5.28     22.36 o
   4   3   8      161.54      162.66     25.62 o
   5   3   8       11.90       11.39     21.96 o
   6   3   8        1.93        6.91     26.43 o
   7   3   8        4.74        0.00     28.87 o
 -10   4   8       50.67       65.46     17.29 o
  -9   4   8        8.32        4.01     12.49 o
  -8   4   8        0.26        1.08     10.98 o
  -7   4   8       83.08       88.35     11.19 o
  -6   4   8      129.76      151.69     16.23 o
  -5   4   8      418.52      449.65     18.82 o
  -4   4   8      197.04      200.26     14.70 o
  -3   4   8      173.00      180.80     13.15 o
  -2   4   8        7.93       10.53     10.82 o
  -1   4   8        3.16        2.39      6.36 o
   0   4   8      481.10      464.24     14.05 o
   1   4   8        8.92       16.73      9.09 o
   2   4   8        6.25        2.47     10.31 o
   3   4   8      264.47      262.28     23.99 o
   4   4   8       15.28       22.77     22.77 o
   5   4   8       58.94       70.35     26.84 o
   6   4   8        7.46       14.23     26.84 o
   7   4   8        0.95       15.04     22.36 o
 -10   5   8       83.26       93.11     15.48 o
  -9   5   8       32.42       30.91     14.03 o
  -8   5   8       34.25       32.89     11.48 o
  -7   5   8        0.09        3.31     10.05 o
  -6   5   8       12.17       29.04     20.33 o
  -5   5   8        7.88       12.40     12.49 o
  -4   5   8      120.63      133.66     13.97 o
  -3   5   8       87.60       95.20     12.18 o
  -2   5   8        1.91        0.80      3.47 o
  -1   5   8       29.98       23.48      6.77 o
   0   5   8        0.25        2.69      7.67 o
   1   5   8      122.32      116.95      9.83 o
   2   5   8      106.08      108.01     11.57 o
   3   5   8       68.46       75.62     16.03 o
   4   5   8      125.13      113.04     21.15 o
   5   5   8      142.54      150.46     28.06 o
   6   5   8        5.37       13.82     23.58 o
  -9   6   8        1.87        6.16     14.36 o
  -8   6   8       30.47       30.29     14.46 o
  -7   6   8       11.70       18.12     12.74 o
  -6   6   8       54.53       46.29     14.01 o
  -5   6   8        0.31        4.92     12.71 o
  -4   6   8       16.59       21.47     12.26 o
  -3   6   8      217.98      195.74     13.31 o
  -2   6   8       12.15       11.97      4.97 o
  -1   6   8      269.22      274.76      8.98 o
   0   6   8        0.17        1.22      7.69 o
   1   6   8      448.13      436.11     12.46 o
   2   6   8      110.90      112.12     10.93 o
   3   6   8       36.63       42.48     10.22 o
   4   6   8       49.73       55.71     23.99 o
   5   6   8       11.70       -2.44     25.21 o
   6   6   8        3.70        3.26     24.40 o
  -9   7   8        7.98       12.90     14.30 o
  -8   7   8       25.73       15.02     15.33 o
  -7   7   8        4.57        7.01     14.41 o
  -6   7   8       56.67       55.69     12.93 o
  -5   7   8       13.02       19.67     12.39 o
  -4   7   8        2.54        4.23     11.81 o
  -3   7   8       25.92       21.96      9.96 o
  -2   7   8        7.01       -1.69      9.73 o
  -1   7   8      638.34      607.35     11.53 o
   0   7   8        1.65        2.95      7.48 o
   1   7   8      626.65      616.63     13.66 o
   2   7   8        4.57        2.44      9.04 o
   3   7   8        0.38        7.70      9.96 o
   4   7   8        0.29       -3.66     23.58 o
   5   7   8        3.76       18.30     26.02 o
   6   7   8        6.77       19.93     27.65 o
  -9   8   8        1.80       -3.05     13.47 o
  -8   8   8        5.90       13.82     22.77 o
  -7   8   8       48.16       60.59     21.96 o
  -6   8   8       19.09       15.20     12.57 o
  -5   8   8        4.05        4.35     10.83 o
  -4   8   8       76.19       75.93     11.04 o
  -3   8   8       91.05       97.20     11.30 o
  -2   8   8      132.09      124.32      7.25 o
  -1   8   8      196.87      181.68      8.76 o
   0   8   8        0.88       -2.28      7.53 o
   1   8   8      870.73      841.14     14.50 o
   2   8   8        5.18        6.41      8.53 o
   3   8   8      207.70      201.99     16.49 o
   4   8   8       16.22       32.08     14.26 o
   5   8   8        0.36       -4.47     21.15 o
   6   8   8        0.57        2.44     28.87 o
  -9   9   8        0.05       -3.36     13.77 o
  -8   9   8       13.08       12.61     19.52 o
  -7   9   8        4.53       12.61     16.26 o
  -6   9   8       48.94       39.45     22.36 o
  -5   9   8      109.53       97.81     12.64 o
  -4   9   8      185.74      177.98     12.56 o
  -3   9   8        3.06        5.55      8.73 o
  -2   9   8      231.94      227.78     12.41 o
  -1   9   8      157.88      142.32     19.11 o
   0   9   8       10.78        3.90     11.58 o
   1   9   8      297.93      278.14     20.54 o
   2   9   8      146.29      142.60     15.43 o
   3   9   8       16.30       32.62     16.47 o
   4   9   8       10.53        7.06     15.07 o
   5   9   8       16.05       25.51     14.64 o
  -8  10   8        8.27        6.91     22.36 o
  -7  10   8        0.00        0.81     21.96 o
  -6  10   8        0.95        5.69     16.67 o
  -5  10   8       33.18       21.56     16.26 o
  -4  10   8        5.17        4.07     19.52 o
  -3  10   8       14.06       21.96     19.52 o
  -2  10   8       97.71       89.46     19.93 o
  -1  10   8      119.30      121.99     21.96 o
   0  10   8       60.73       74.42     20.74 o
   1  10   8       30.81       25.31     12.39 o
   2  10   8       47.76       51.23     14.36 o
   3  10   8        0.28        6.93     14.16 o
   4  10   8        6.53        8.64     14.75 o
   5  10   8       75.41       96.35     17.82 o
  -8  11   8        0.85       12.13     15.48 o
  -7  11   8        9.30       13.82     19.11 o
  -6  11   8       10.40       21.15     19.11 o
  -5  11   8       62.64       52.86     18.71 o
  -4  11   8       11.71        2.85     19.11 o
  -3  11   8       32.15       19.52     19.93 o
  -2  11   8       72.49       72.79     20.33 o
  -1  11   8      136.18      127.28     18.71 o
   0  11   8       35.11       15.86     17.08 o
   1  11   8       19.22       16.82     12.22 o
   2  11   8        7.79        2.06     13.36 o
   3  11   8        5.81       20.90     15.20 o
   4  11   8        1.17      -14.13     14.13 o
  -7  12   8        1.84        0.81     16.67 o
  -6  12   8        0.54        1.22     18.71 o
  -5  12   8        3.63        2.44     16.67 o
  -4  12   8        5.38       -0.81     19.11 o
  -3  12   8        9.52        4.88     15.86 o
  -2  12   8       44.52       50.42     19.11 o
  -1  12   8       54.89       60.18     18.30 o
   0  12   8       74.55       55.71     17.49 o
   1  12   8        0.87        0.48     13.09 o
   2  12   8       49.05       36.56     14.80 o
   3  12   8        2.37        0.30     13.74 o
   4  12   8        5.04        5.44     17.24 o
  -6  13   8        4.91        2.04     17.08 o
  -5  13   8        0.67       10.98     19.11 o
  -4  13   8        1.11       10.57     16.26 o
  -3  13   8       41.25       39.85     19.93 o
  -2  13   8        0.88       -2.04     15.86 o
  -1  13   8       30.81       31.31     17.89 o
   0  13   8        0.15        1.22     17.89 o
   1  13   8        0.11        3.66     20.33 o
   2  13   8        4.81        2.93     13.87 o
   3  13   8        3.91        4.58     16.23 o
  -5  14   8        0.77       -5.76     14.89 o
  -4  14   8        0.17        4.47     17.89 o
  -3  14   8       33.43       45.95     19.93 o
  -2  14   8        0.00        6.91     15.86 o
  -1  14   8        1.72        8.54     16.67 o
   0  14   8        3.17       14.64     20.33 o
   1  14   8        0.14       15.04     20.33 o
   2  14   8        8.43        3.32     14.12 o
  -4  15   8        0.69        4.47     25.62 o
  -3  15   8       46.16       46.51     14.93 o
  -2  15   8        1.87      -10.94     14.59 o
  -1  15   8        9.37        4.36     13.63 o
   0  15   8        3.30        5.77     12.36 o
   1  15   8        0.41        3.66     18.71 o
  -2  16   8        2.76       -6.10     24.40 o
  -1  16   8       29.14       33.34     20.74 o
 -10   1   9        0.42       -6.60     17.72 o
  -9   1   9        0.04        5.61     17.35 o
  -8   1   9      437.40      424.41     22.57 o
  -7   1   9       50.33       45.89      9.30 o
  -6   1   9     1836.35     1754.93     24.27 o
  -5   1   9       73.87       66.78      5.49 o
  -4   1   9       50.18       42.88     13.94 o
  -3   1   9       70.55       49.80     12.60 o
  -2   1   9        0.04        0.62      3.40 o
  -1   1   9        0.01        0.66      4.90 o
   0   1   9      204.45      198.34     14.16 o
   1   1   9      277.60      286.40     12.98 o
   2   1   9      191.98      195.83     12.90 o
   3   1   9      138.22      157.49     12.20 o
   4   1   9        1.81        5.69     23.17 o
   5   1   9      100.35       79.24     15.52 o
   6   1   9        8.21        8.13     25.21 o
 -10   2   9        1.14        1.02     16.39 o
  -9   2   9       14.18       12.35     15.82 o
  -8   2   9       15.51       28.18     10.70 o
  -7   2   9      565.00      564.28     15.13 o
  -6   2   9       52.67       54.05      9.36 o
  -5   2   9       13.83        7.19     15.45 o
  -4   2   9        9.53       -1.36     14.46 o
  -3   2   9       62.75       55.34     13.76 o
  -2   2   9       13.53        5.84      6.93 o
  -1   2   9        0.20        3.52     12.31 o
   0   2   9      149.30      152.38     10.09 o
   1   2   9        0.01        6.39     10.29 o
   2   2   9       28.24       33.19     11.38 o
   3   2   9       19.38       14.49     11.57 o
   4   2   9       24.27       25.62     21.56 o
   5   2   9       95.08      101.25     27.65 o
   6   2   9        9.23       17.49     26.84 o
 -10   3   9       45.42       51.23     28.87 o
  -9   3   9      115.86      129.37     19.04 o
  -8   3   9      506.79      508.67     19.75 o
  -7   3   9        0.40       -0.46      9.40 o
  -6   3   9       19.77       21.45     13.50 o
  -5   3   9       92.46       88.28     16.09 o
  -4   3   9       60.33       64.59     14.36 o
  -3   3   9        2.93       11.86     12.21 o
  -2   3   9      101.78      113.64     13.19 o
  -1   3   9        1.31        3.83     11.58 o
   0   3   9       22.76       20.00      8.82 o
   1   3   9      217.90      210.48     11.64 o
   2   3   9      111.53      103.55     11.88 o
   3   3   9       93.41       99.97     11.53 o
   4   3   9        7.62        4.88     19.93 o
   5   3   9      105.95      115.49     26.02 o
   6   3   9       13.98       21.56     26.43 o
 -10   4   9        0.18        9.76     26.02 o
  -9   4   9        0.32        1.82     15.09 o
  -8   4   9       47.56       61.92     12.17 o
  -7   4   9       72.47       60.77     11.16 o
  -6   4   9       53.77       57.32     13.15 o
  -5   4   9      307.45      289.40     24.60 o
  -4   4   9       21.49       30.04     13.72 o
  -3   4   9        7.31        5.11     12.34 o
  -2   4   9      110.38      105.84     13.57 o
  -1   4   9      104.30      105.88      7.85 o
   0   4   9      106.97      112.66      9.56 o
   1   4   9       38.41       39.89     10.20 o
   2   4   9       27.08       24.89     10.69 o
   3   4   9       39.49       48.59     11.54 o
   4   4   9       28.18       24.40     23.58 o
   5   4   9        1.51        5.28     19.93 o
   6   4   9       74.94       60.99     24.40 o
  -9   5   9        0.85       -3.48     14.67 o
  -8   5   9        0.31        3.22     10.09 o
  -7   5   9      109.90      116.81     33.95 o
  -6   5   9        5.13        8.16     12.94 o
  -5   5   9       20.30       25.46     14.34 o
  -4   5   9        1.20       -6.36     12.79 o
  -3   5   9        0.09        1.69     11.53 o
  -2   5   9       27.26       28.42      3.14 o
  -1   5   9        6.01        5.49      7.27 o
   0   5   9      260.49      259.56     10.93 o
   1   5   9      493.51      478.15     14.05 o
   2   5   9       74.07       77.45     11.23 o
   3   5   9      145.06      135.15     12.27 o
   4   5   9       28.95       35.02     14.87 o
   5   5   9       13.76        2.04     19.11 o
   6   5   9        1.27        5.28     24.80 o
  -9   6   9        0.40        1.66     12.10 o
  -8   6   9       62.30       69.12     12.30 o
  -7   6   9       16.82       34.60     17.28 o
  -6   6   9      273.54      260.60     20.95 o
  -5   6   9       67.53       69.97     13.21 o
  -4   6   9       18.59       14.63     12.64 o
  -3   6   9        2.83        0.85     11.80 o
  -2   6   9        4.47        9.34      4.73 o
  -1   6   9      203.56      202.92      9.20 o
   0   6   9       93.88       91.17      9.42 o
   1   6   9      187.64      178.01     11.16 o
   2   6   9        1.27        6.24      9.82 o
   3   6   9       88.68      100.22     11.79 o
   4   6   9       46.82       50.06     12.33 o
   5   6   9        0.02      -10.98     22.77 o
   6   6   9        1.28        5.28     28.47 o
  -9   7   9        1.64        4.71     13.47 o
  -8   7   9        2.77       -1.27     15.24 o
  -7   7   9        0.00        6.79     14.85 o
  -6   7   9       29.43       20.16     12.39 o
  -5   7   9       11.96       18.90     11.49 o
  -4   7   9       75.67       90.87     13.22 o
  -3   7   9        2.59        8.84     11.80 o
  -2   7   9        0.32        1.32     10.71 o
  -1   7   9        0.01        5.61      6.93 o
   0   7   9       70.83       81.52      9.09 o
   1   7   9      146.01      154.47     10.14 o
   2   7   9       42.45       44.79     10.18 o
   3   7   9      355.54      344.17     13.94 o
   4   7   9       16.50       13.51     16.01 o
   5   7   9       25.11       26.13     15.78 o
  -9   8   9        2.51       -1.02     14.95 o
  -8   8   9       33.87       43.10     25.21 o
  -7   8   9        0.86       -3.90     14.45 o
  -6   8   9       59.88       70.11     13.87 o
  -5   8   9        2.08        3.00     12.01 o
  -4   8   9       89.77       85.94     12.26 o
  -3   8   9       20.67       18.58     10.06 o
  -2   8   9       63.64       64.76     10.88 o
  -1   8   9      147.61      165.80      8.37 o
   0   8   9      107.86      105.35      8.67 o
   1   8   9       85.65      106.71     13.45 o
   2   8   9        1.84        6.57     11.93 o
   3   8   9      110.04      114.45     16.41 o
   4   8   9       39.24       44.42     13.92 o
   5   8   9        2.09        9.55     16.11 o
  -8   9   9        5.90        5.69     21.96 o
  -7   9   9       19.60       19.93     18.71 o
  -6   9   9       16.03       13.16     12.49 o
  -5   9   9       21.74       24.06     11.64 o
  -4   9   9       31.50       25.91     10.67 o
  -3   9   9        6.53       12.61     19.52 o
  -2   9   9       11.39       15.04     19.11 o
  -1   9   9        0.91        6.10     16.67 o
   0   9   9       72.80       71.61     14.23 o
   1   9   9        0.25        1.36     11.70 o
   2   9   9       49.83       40.36     13.91 o
   3   9   9       23.84       20.13     13.72 o
   4   9   9        1.46        2.70     17.09 o
   5   9   9        3.04       -3.24     16.23 o
  -8  10   9        3.60       13.82     21.56 o
  -7  10   9       16.94       16.67     23.17 o
  -6  10   9        9.62       14.23     18.30 o
  -5  10   9        2.02       21.15     21.15 o
  -4  10   9      375.40      348.08     25.62 o
  -3  10   9      128.16      125.65     21.96 o
  -2  10   9       15.89       17.08     20.74 o
  -1  10   9       38.15       43.10     21.15 o
   0  10   9       18.34       17.60     10.91 o
   1  10   9       24.81       20.13     12.64 o
   2  10   9       63.09       52.66     13.94 o
   3  10   9        3.81        7.41     14.26 o
   4  10   9        0.17       10.01     16.07 o
  -7  11   9        4.91        6.50     17.49 o
  -6  11   9        2.08        7.32     19.52 o
  -5  11   9        3.92        1.22     18.30 o
  -4  11   9        0.74        2.04     17.08 o
  -3  11   9        4.78      -10.57     17.49 o
  -2  11   9       11.28       25.62     19.93 o
  -1  11   9        0.03       15.45     17.08 o
   0  11   9        4.18       26.43     20.74 o
   1  11   9       66.18       83.24     18.30 o
   2  11   9        1.72        3.64     11.78 o
   3  11   9        4.87       11.06     15.43 o
   4  11   9       12.03       16.94     15.24 o
  -7  12   9        0.07        7.32     19.93 o
  -6  12   9        1.42       -5.69     20.74 o
  -5  12   9        0.00        2.85     18.71 o
  -4  12   9        8.58       15.04     19.93 o
  -3  12   9       52.01       52.05     20.33 o
  -2  12   9        0.01       10.98     19.52 o
  -1  12   9        5.68        8.95     20.74 o
   0  12   9        2.37        3.66     21.15 o
   1  12   9        5.33        1.63     20.74 o
   2  12   9        8.39        9.47     13.09 o
   3  12   9        0.87       19.15     15.32 o
  -6  13   9        1.64        8.95     18.71 o
  -5  13   9        3.03       15.04     21.15 o
  -4  13   9        0.32        0.00     19.52 o
  -3  13   9        9.24        5.69     19.11 o
  -2  13   9        1.01        0.41     16.67 o
  -1  13   9       28.27       25.21     21.56 o
   0  13   9       11.72       13.02     21.96 o
   1  13   9       18.83       15.86     21.56 o
   2  13   9        1.55       10.17     17.49 o
  -5  14   9        2.47        6.10     18.30 o
  -4  14   9       28.63       24.40     19.93 o
  -3  14   9       24.72       34.97     21.56 o
  -2  14   9        7.91        8.95     18.71 o
  -1  14   9        3.36        0.00     20.74 o
   0  14   9        3.06       17.08     21.56 o
   1  14   9       30.08       50.01     23.58 o
  -3  15   9        2.78        4.07     20.33 o
  -2  15   9       20.20       21.15     18.30 o
  -1  15   9       29.95       31.71     21.15 o
   0  15   9        6.87        2.44     18.71 o
 -10   0  10       26.54       14.64     27.65 o
  -9   0  10        1.31        0.00     18.71 o
  -8   0  10       18.82       12.20     19.93 o
  -7   0  10       94.75       93.12     23.99 o
  -6   0  10     1324.80     1282.12     38.63 o
  -5   0  10        6.15        7.32     21.15 o
  -4   0  10      115.00      101.65     19.11 o
  -3   0  10        0.68        1.92      3.99 o
  -2   0  10      126.81      130.65      7.46 o
  -1   0  10       60.66       69.32      8.86 o
   0   0  10       32.45       27.25     16.67 o
   1   0  10        3.10       -2.04     21.56 o
   2   0  10      110.58      154.92     23.99 o
   3   0  10        1.75        3.66     21.96 o
   4   0  10       35.16       31.23     15.34 o
   5   0  10       12.08       21.56     24.40 o
   6   0  10        0.00       -6.50     28.87 o
 -10   1  10        3.78       -2.80     16.68 o
  -9   1  10       18.55       23.09     17.68 o
  -8   1  10        3.56        6.29     17.53 o
  -7   1  10      350.52      353.95     21.15 o
  -6   1  10       10.30       21.56     16.65 o
  -5   1  10     1091.74     1045.52     27.97 o
  -4   1  10      936.83      909.80     23.82 o
  -3   1  10       24.65       22.01      5.94 o
  -2   1  10        4.73        2.52      3.75 o
  -1   1  10        0.46        0.71      6.40 o
   0   1  10      131.37      124.85     15.40 o
   1   1  10       85.02       75.14     14.05 o
   2   1  10       45.91       48.86     11.86 o
   3   1  10        0.06        1.19     12.13 o
   4   1  10        3.44        8.31     10.74 o
   5   1  10        5.26       22.36     21.15 o
   6   1  10        7.76       10.17     29.28 o
 -10   2  10        4.88       11.36     20.27 o
  -9   2  10        2.52       -1.10     15.14 o
  -8   2  10       51.70       45.62     17.43 o
  -7   2  10      122.34      129.40     17.31 o
  -6   2  10      967.10      981.69     18.29 o
  -5   2  10        7.68       12.23     14.94 o
  -4   2  10      995.83      997.25     24.08 o
  -3   2  10      242.88      257.52     17.19 o
  -2   2  10      261.76      240.30     15.91 o
  -1   2  10       82.25       89.17     14.82 o
   0   2  10        0.32        5.69     12.69 o
   1   2  10       57.70       59.43     10.87 o
   2   2  10        3.95        2.59     11.07 o
   3   2  10       12.12       10.46     10.89 o
   4   2  10        0.42        1.59     12.79 o
   5   2  10       41.30       41.47     25.21 o
   6   2  10        8.52       14.23     28.47 o
  -9   3  10        0.08       -0.60     15.16 o
  -8   3  10        9.11       17.15     16.78 o
  -7   3  10       69.69       77.41     10.15 o
  -6   3  10      119.11      126.40     15.04 o
  -5   3  10      169.17      151.70     16.03 o
  -4   3  10      584.13      589.66     21.31 o
  -3   3  10      366.33      379.20     21.76 o
  -2   3  10       63.36       66.96     14.53 o
  -1   3  10      122.07      134.89     14.34 o
   0   3  10       21.06       15.33      9.52 o
   1   3  10      166.83      173.11     12.13 o
   2   3  10       25.51       28.87     10.85 o
   3   3  10       63.32       71.80     12.65 o
   4   3  10        8.60       17.59     11.95 o
   5   3  10       27.54       41.88     27.25 o
  -9   4  10       25.61       33.56     16.26 o
  -8   4  10       26.86       17.70     16.36 o
  -7   4  10      134.11      130.73     11.21 o
  -6   4  10       52.59       52.27     15.98 o
  -5   4  10      112.17      104.10     14.72 o
  -4   4  10      237.47      256.51     30.30 o
  -3   4  10      216.68      251.64     16.60 o
  -2   4  10        3.08       -0.81     13.45 o
  -1   4  10        8.28        8.19      7.51 o
   0   4  10       81.66       84.68     10.24 o
   1   4  10        2.20        3.63      9.71 o
   2   4  10       99.21      106.66     12.10 o
   3   4  10       61.33       71.67     11.60 o
   4   4  10       16.77       21.19     13.16 o
   5   4  10      153.90      172.69     19.51 o
  -9   5  10      102.38       91.17     18.24 o
  -8   5  10       99.92      109.08     16.49 o
  -7   5  10      167.01      159.98     16.89 o
  -6   5  10       27.15       25.60     13.03 o
  -5   5  10        7.65       12.82     12.20 o
  -4   5  10      285.20      306.86     17.39 o
  -3   5  10      382.81      352.68     16.31 o
  -2   5  10       14.14        6.91     13.17 o
  -1   5  10       53.02       44.34      7.91 o
   0   5  10       65.80       77.72      9.26 o
   1   5  10       34.57       44.39     10.05 o
   2   5  10      130.44      138.04     11.65 o
   3   5  10      156.28      160.56     12.52 o
   4   5  10        5.12        1.74     12.19 o
   5   5  10       30.09       32.70     12.87 o
  -9   6  10       21.37       26.31     17.51 o
  -8   6  10       76.46       75.40     11.50 o
  -7   6  10       14.28       15.94     12.74 o
  -6   6  10       43.19       49.68     14.16 o
  -5   6  10       43.84       50.82     13.15 o
  -4   6  10        6.04        2.10     12.94 o
  -3   6  10       79.53       76.41     12.69 o
  -2   6  10        1.00        5.14     11.80 o
  -1   6  10       29.76       25.38     11.71 o
   0   6  10       47.46       58.69      9.22 o
   1   6  10        9.74       11.79      9.50 o
   2   6  10      242.79      246.94     13.25 o
   3   6  10       77.21       99.27     12.46 o
   4   6  10        5.19        8.23     11.05 o
   5   6  10       73.89       51.56     15.09 o
  -9   7  10        0.00        6.50     22.36 o
  -8   7  10       20.90       31.33     16.23 o
  -7   7  10        2.06        4.48     13.34 o
  -6   7  10      320.20      310.27     18.56 o
  -5   7  10       72.29       59.15     12.71 o
  -4   7  10       85.36       84.01     12.86 o
  -3   7  10        1.05        5.27     11.70 o
  -2   7  10       16.25       16.50     11.08 o
  -1   7  10        3.02        1.94     10.93 o
   0   7  10       26.40       24.27      8.41 o
   1   7  10       23.29       34.12      9.34 o
   2   7  10       86.58       75.23     10.58 o
   3   7  10       28.61       29.68     14.05 o
   4   7  10        1.47       -6.26     16.31 o
   5   7  10        4.81       11.95     16.61 o
  -8   8  10       15.51       28.06     23.17 o
  -7   8  10        0.38       11.56     12.04 o
  -6   8  10        2.01        4.77     13.47 o
  -5   8  10        7.04       11.92     11.92 o
  -4   8  10       30.96       29.34     11.62 o
  -3   8  10       15.31       26.04     10.06 o
  -2   8  10       23.07       21.21      9.76 o
  -1   8  10       24.18       21.15     22.77 o
   0   8  10       19.33       15.86     22.36 o
   1   8  10       20.65       27.99     12.69 o
   2   8  10       10.87        9.89     14.04 o
   3   8  10       40.35       36.10     14.24 o
   4   8  10        9.95        3.66     16.65 o
  -8   9  10       27.39       38.23     19.52 o
  -7   9  10        0.03        2.04     22.36 o
  -6   9  10        5.03        4.07     19.11 o
  -5   9  10        5.65       -5.28     22.77 o
  -4   9  10        1.22      -11.80     21.96 o
  -3   9  10        8.74       15.45     21.15 o
  -2   9  10      134.49      133.38     20.74 o
  -1   9  10       46.97       28.87     22.77 o
   0   9  10        5.72       14.64     21.15 o
   1   9  10       15.75       11.80     21.96 o
   2   9  10        2.24       15.69     15.86 o
   3   9  10        4.32       13.95     16.38 o
   4   9  10        2.48       -2.65     15.14 o
  -7  10  10       14.36       33.34     23.99 o
  -6  10  10       15.33       19.93     23.17 o
  -5  10  10        9.02        3.66     19.52 o
  -4  10  10        9.15       15.45     22.77 o
  -3  10  10       29.00       23.58     22.36 o
  -2  10  10       43.18       34.56     17.49 o
  -1  10  10        0.13       -9.76     21.15 o
   0  10  10        3.78       17.49     18.30 o
   1  10  10       26.08       57.33     21.56 o
   2  10  10        0.16       -4.88     21.15 o
   3  10  10        1.64        5.28     12.94 o
  -7  11  10       12.82       33.75     25.21 o
  -6  11  10       20.39       26.43     22.77 o
  -5  11  10        1.19        6.10     16.67 o
  -4  11  10        2.79      -15.04     21.96 o
  -3  11  10        4.04        0.41     20.74 o
  -2  11  10      122.04      137.85     23.17 o
  -1  11  10        1.13       -9.35     18.30 o
   0  11  10       13.35        2.85     22.77 o
   1  11  10        9.08       14.64     21.15 o
   2  11  10        6.42       10.17     21.15 o
   3  11  10        1.26        2.44     24.80 o
  -6  12  10        1.77       16.26     21.56 o
  -5  12  10        0.02       -3.26     16.26 o
  -4  12  10        3.71       10.17     22.36 o
  -3  12  10        0.86        2.85     16.26 o
  -2  12  10       28.03       17.89     22.36 o
  -1  12  10       91.52      114.26     24.40 o
   0  12  10        0.01        9.76     21.15 o
   1  12  10       22.73       28.87     23.99 o
   2  12  10        1.35        9.35     24.80 o
  -5  13  10        3.70       18.71     20.33 o
  -4  13  10        4.48       15.86     19.52 o
  -3  13  10       12.33       14.23     21.96 o
  -2  13  10        3.10       -2.04     20.33 o
  -1  13  10        3.59        0.41     21.96 o
   0  13  10        8.82        5.28     17.49 o
   1  13  10        0.97       15.04     23.58 o
  -4  14  10        0.02       13.02     21.96 o
  -3  14  10        0.34        3.26     18.71 o
  -2  14  10        1.07       11.80     17.08 o
  -1  14  10       17.48       20.33     21.15 o
   0  14  10       32.50       45.54     18.30 o
  -9   1  11        1.25       13.46     16.03 o
  -8   1  11        3.71        4.07     20.13 o
  -7   1  11        6.90       12.63     16.80 o
  -6   1  11      260.17      260.80     17.83 o
  -5   1  11      188.61      185.09     17.82 o
  -4   1  11     1181.70     1141.77     25.42 o
  -3   1  11      212.83      212.42     17.89 o
  -2   1  11        0.24        1.12     12.90 o
  -1   1  11       67.73       53.88     15.24 o
   0   1  11        0.23        0.30     14.65 o
   1   1  11        2.50        8.96     13.94 o
   2   1  11        1.28        3.48     13.76 o
   3   1  11        8.08        3.59     13.43 o
   4   1  11        0.19       -1.80     12.99 o
   5   1  11       39.44       46.63     11.87 o
  -9   2  11       23.89       37.10     17.93 o
  -8   2  11       18.41       31.68     15.43 o
  -7   2  11       18.44       22.04     15.28 o
  -6   2  11       44.04       47.09     13.07 o
  -5   2  11      425.22      421.34     20.27 o
  -4   2  11       34.83       29.44     13.03 o
  -3   2  11       48.31       45.32     14.84 o
  -2   2  11      201.13      188.51     15.92 o
  -1   2  11       45.66       41.01     13.95 o
   0   2  11      286.16      269.41     16.10 o
   1   2  11       42.69       43.28     14.79 o
   2   2  11       97.10       98.18     12.58 o
   3   2  11       13.43       16.84     12.05 o
   4   2  11       12.48       12.15     11.47 o
   5   2  11       31.78       31.49     13.68 o
  -9   3  11        0.22       11.50     18.09 o
  -8   3  11       37.33       39.14     15.82 o
  -7   3  11       24.98       21.73     16.03 o
  -6   3  11      220.85      211.24     17.89 o
  -5   3  11        3.44        2.58     14.87 o
  -4   3  11      205.98      188.96     17.14 o
  -3   3  11      658.41      635.00     20.71 o
  -2   3  11      769.39      726.46     21.31 o
  -1   3  11      270.58      256.74     16.20 o
   0   3  11      106.16      106.93     13.79 o
   1   3  11        6.98        7.47     10.03 o
   2   3  11       12.26       11.13     11.47 o
   3   3  11       20.35       13.79     12.72 o
   4   3  11       23.50       14.77     13.19 o
   5   3  11       22.24       31.05     12.58 o
  -9   4  11       32.76       22.90     18.05 o
  -8   4  11       12.90       12.45     17.19 o
  -7   4  11       85.76       62.77     17.31 o
  -6   4  11      221.45      206.20     17.94 o
  -5   4  11        3.01        9.08     14.30 o
  -4   4  11       22.52       30.75     13.27 o
  -3   4  11       21.44       16.70     13.53 o
  -2   4  11     1080.91     1092.04     24.95 o
  -1   4  11       12.48       12.79     12.21 o
   0   4  11      114.77      115.73     10.27 o
   1   4  11       69.02       77.29     10.86 o
   2   4  11        0.43       -2.03     10.78 o
   3   4  11        0.00       -4.34     10.77 o
   4   4  11       42.48       49.89     13.27 o
   5   4  11       37.48       45.25     14.53 o
  -9   5  11        0.01       -3.59     17.51 o
  -8   5  11       24.01       35.62     14.92 o
  -7   5  11        5.63        1.57     14.21 o
  -6   5  11      130.44      133.09     17.08 o
  -5   5  11      168.15      178.23     16.70 o
  -4   5  11      446.15      390.13     18.25 o
  -3   5  11       15.77       17.33     12.69 o
  -2   5  11       81.39       94.30     14.45 o
  -1   5  11      302.72      309.32     16.68 o
   0   5  11        3.37        4.56     13.53 o
   1   5  11       12.96       13.83     10.27 o
   2   5  11        2.13        8.50     11.10 o
   3   5  11        1.16        3.34     11.75 o
   4   5  11       22.46       16.94     13.83 o
  -9   6  11        9.89       14.82     14.26 o
  -8   6  11       26.70       37.83     17.89 o
  -7   6  11        0.01        2.79     13.57 o
  -6   6  11       39.14       32.63     14.55 o
  -5   6  11       25.10       24.83     13.54 o
  -4   6  11       14.87       20.22     13.61 o
  -3   6  11      149.97      144.91     16.06 o
  -2   6  11      270.57      266.48     14.74 o
  -1   6  11      376.23      371.93     16.84 o
   0   6  11        0.30       -2.68     12.21 o
   1   6  11       73.65       67.42     13.90 o
   2   6  11       55.30       39.49     11.61 o
   3   6  11       31.08       41.32     12.04 o
   4   6  11        3.27        3.81     17.10 o
  -8   7  11        0.03       -1.41     16.31 o
  -7   7  11        0.00       -3.42     15.14 o
  -6   7  11        2.92        9.27     14.25 o
  -5   7  11       12.92       26.22     13.76 o
  -4   7  11       23.13       21.46     12.62 o
  -3   7  11        0.35       -1.91     11.24 o
  -2   7  11       58.80       63.63     12.56 o
  -1   7  11      136.61      140.78     13.66 o
   0   7  11       13.92       25.78     11.42 o
   1   7  11       20.49       19.52     23.17 o
   2   7  11      117.88      144.36     28.06 o
   3   7  11        1.44        9.83     14.81 o
   4   7  11       37.81       43.46     19.16 o
  -8   8  11        2.65       -1.90     14.65 o
  -7   8  11        2.57        9.81     13.77 o
  -6   8  11       27.07       17.23     13.45 o
  -5   8  11        1.81        3.60     12.44 o
  -4   8  11        0.51        4.60     11.43 o
  -3   8  11      115.49      115.08     25.62 o
  -2   8  11        2.09        2.44     17.89 o
  -1   8  11        0.67       -5.28     19.93 o
   0   8  11       20.39       23.58     20.33 o
   1   8  11       15.37       32.53     23.58 o
   2   8  11        9.95       12.20     24.80 o
   3   8  11       14.95       26.43     26.02 o
  -7   9  11       16.17       20.33     19.11 o
  -6   9  11        0.20        2.85     19.52 o
  -5   9  11       67.35       56.53     20.74 o
  -4   9  11       82.65      104.50     25.62 o
  -3   9  11       48.82       63.03     20.33 o
  -2   9  11       35.26       38.23     19.52 o
  -1   9  11        0.70        5.28     19.52 o
   0   9  11        0.01        6.91     18.30 o
   1   9  11        7.19        1.22     24.80 o
   2   9  11        4.17       21.15     22.36 o
   3   9  11        2.39        6.50     19.52 o
  -7  10  11        2.77        8.13     25.62 o
  -6  10  11        2.93       -0.41     23.99 o
  -5  10  11       33.11       62.22     24.80 o
  -4  10  11        0.16       -8.95     21.15 o
  -3  10  11        0.03       -2.44     17.49 o
  -2  10  11        6.65       -6.10     18.71 o
  -1  10  11       11.01        3.66     21.56 o
   0  10  11       43.78       39.85     21.56 o
   1  10  11        0.33       -3.66     21.56 o
   2  10  11        8.05        0.41     21.56 o
   3  10  11       35.37       47.17     26.84 o
  -6  11  11        1.95       10.17     23.58 o
  -5  11  11        0.07      -12.20     21.96 o
  -4  11  11        1.13       -0.41     19.93 o
  -3  11  11        0.81       -7.32     16.67 o
  -2  11  11        2.15        8.13     18.30 o
  -1  11  11        0.34       -4.07     23.58 o
   0  11  11       12.32       26.84     24.40 o
   1  11  11        7.55       10.57     22.77 o
   2  11  11       21.96       28.87     25.62 o
  -5  12  11        0.53       -3.66     22.77 o
  -4  12  11        1.69        4.88     21.56 o
  -3  12  11        9.44       11.80     21.15 o
  -2  12  11        0.69       -0.41     23.17 o
  -1  12  11       50.12       23.58     17.49 o
   0  12  11       35.00       36.60     20.74 o
   1  12  11        5.03       20.33     21.96 o
  -4  13  11        2.25       -5.69     23.58 o
  -3  13  11        1.66        0.81     22.77 o
  -2  13  11        1.19       -2.44     19.11 o
  -1  13  11        1.12        9.76     23.99 o
   0  13  11       22.40       15.04     22.36 o
  -9   0  12        2.56        9.35     23.99 o
  -8   0  12        1.57       -9.35     20.74 o
  -7   0  12        0.99       13.82     24.80 o
  -6   0  12        1.36       -2.44     23.17 o
  -5   0  12       38.98       52.05     20.74 o
  -4   0  12       79.45       70.35     23.17 o
  -3   0  12     1145.93     1152.00     38.23 o
  -2   0  12      586.81      568.07     30.10 o
  -1   0  12       13.10        8.95     21.15 o
   0   0  12       39.13       20.74     21.15 o
   1   0  12      206.58      209.01     26.02 o
   2   0  12       42.85       65.07     23.99 o
   3   0  12        3.40        6.91     21.56 o
   4   0  12       27.94       22.36     19.11 o
  -9   1  12        2.53       19.68     16.31 o
  -8   1  12        0.04       13.13     16.49 o
  -7   1  12        0.05        1.15     15.51 o
  -6   1  12       13.95       21.83     15.28 o
  -5   1  12        0.60       -3.95     14.46 o
  -4   1  12      246.57      222.94     16.82 o
  -3   1  12       20.64       30.99     14.92 o
  -2   1  12      327.20      369.16     19.84 o
  -1   1  12      132.34      134.02     15.28 o
   0   1  12       60.90       73.57     15.33 o
   1   1  12        3.17        2.36     13.76 o
   2   1  12        7.95        8.14     14.05 o
   3   1  12        3.79       22.09     15.57 o
   4   1  12        2.02       -4.90     14.50 o
  -9   2  12        0.91       12.98     15.40 o
  -8   2  12        0.37        8.10     16.38 o
  -7   2  12        0.51        1.52     14.99 o
  -6   2  12       30.05       24.72     13.57 o
  -5   2  12       69.11       80.32     15.95 o
  -4   2  12      102.62      109.49     15.81 o
  -3   2  12       13.98        9.49     15.04 o
  -2   2  12      370.85      354.08     18.16 o
  -1   2  12        0.01        4.60     13.09 o
   0   2  12       10.37        9.76     14.09 o
   1   2  12       17.63       15.38     12.65 o
   2   2  12        0.18       -0.78     14.94 o
   3   2  12        1.94       11.70     14.34 o
   4   2  12        0.58        3.90     12.79 o
  -9   3  12        0.03        2.15     15.14 o
  -8   3  12        0.13       -4.19     14.17 o
  -7   3  12       27.08       30.59     15.53 o
  -6   3  12        8.12       18.36     14.84 o
  -5   3  12       11.77       14.58     13.25 o
  -4   3  12      272.01      246.88     17.94 o
  -3   3  12      136.66      135.93     16.20 o
  -2   3  12        0.60        4.69     12.99 o
  -1   3  12       45.68       54.38     14.46 o
   0   3  12      122.93      121.56     14.55 o
   1   3  12       22.07       30.13     13.89 o
   2   3  12        0.92       -2.13     11.64 o
   3   3  12        0.04        2.94     12.42 o
   4   3  12        4.61        8.51     13.16 o
  -9   4  12        0.00       -1.93     15.49 o
  -8   4  12        8.67       15.86     16.77 o
  -7   4  12        0.44        3.62     15.24 o
  -6   4  12       10.05        6.54     15.94 o
  -5   4  12        0.01       -3.59     14.34 o
  -4   4  12       17.21       11.49     12.80 o
  -3   4  12       12.26       14.23     13.53 o
  -2   4  12      261.27      241.83     16.36 o
  -1   4  12        8.20       17.02     13.47 o
   0   4  12      413.92      412.60     18.47 o
   1   4  12        0.46        3.49     14.13 o
   2   4  12       22.81       30.12     14.75 o
   3   4  12        0.04       -6.69     10.93 o
   4   4  12        0.05       -5.45     12.17 o
  -8   5  12        1.32        2.24     16.39 o
  -7   5  12        2.82        6.32     15.45 o
  -6   5  12        1.54        7.01     14.65 o
  -5   5  12       13.05        5.13     12.50 o
  -4   5  12       13.34       19.13     13.74 o
  -3   5  12        2.03        2.82     13.23 o
  -2   5  12        4.04        5.90     12.21 o
  -1   5  12      168.32      158.87     16.08 o
   0   5  12      610.49      595.53     20.72 o
   1   5  12       23.37       23.55     13.83 o
   2   5  12        6.51        8.58     14.74 o
   3   5  12       39.00       40.28     16.29 o
   4   5  12        0.00       11.80     28.87 o
  -8   6  12        2.63        2.94     17.29 o
  -7   6  12        6.02        7.02     14.17 o
  -6   6  12        4.26       10.57     13.22 o
  -5   6  12       12.53       17.90     12.78 o
  -4   6  12        9.38       15.19     16.47 o
  -3   6  12       17.05       18.75     12.81 o
  -2   6  12      120.00      105.73     14.59 o
  -1   6  12        0.10        5.99     13.23 o
   0   6  12      201.98      209.00     16.47 o
   1   6  12       64.33       64.11     14.16 o
   2   6  12       14.62        4.07     19.11 o
   3   6  12        0.32        0.41     23.99 o
  -8   7  12        0.20       -2.56     16.08 o
  -7   7  12        0.82        3.70     14.75 o
  -6   7  12        0.67       -0.56     12.78 o
  -5   7  12        0.58        3.90     11.58 o
  -4   7  12       26.18       21.59     13.27 o
  -3   7  12       95.16       64.69     13.36 o
  -2   7  12       97.16      102.47     13.69 o
  -1   7  12       18.02       24.40     23.99 o
   0   7  12       35.45       51.64     25.62 o
   1   7  12      106.70      111.01     25.21 o
   2   7  12       22.82       13.82     23.17 o
   3   7  12        0.15        9.35     22.36 o
  -7   8  12       10.82       15.04     19.93 o
  -6   8  12       11.47       10.98     21.56 o
  -5   8  12       36.23       28.47     22.77 o
  -4   8  12       13.46       29.69     21.15 o
  -3   8  12        3.44        2.44     20.74 o
  -2   8  12        0.34        9.35     23.99 o
  -1   8  12       87.99       85.39     19.93 o
   0   8  12        2.77       19.52     21.96 o
   1   8  12       46.19       55.31     22.36 o
   2   8  12       15.86       21.56     23.99 o
   3   8  12        2.46       13.82     23.17 o
  -7   9  12        3.02       11.80     23.58 o
  -6   9  12        0.49       -0.41     25.62 o
  -5   9  12        8.41       14.23     23.58 o
  -4   9  12        2.85       10.98     23.58 o
  -3   9  12        1.37       15.45     21.56 o
  -2   9  12        9.07       18.71     20.74 o
  -1   9  12       41.67       51.64     20.33 o
   0   9  12        1.60        1.63     22.36 o
   1   9  12       41.74       27.65     22.77 o
   2   9  12        0.89        4.07     21.15 o
  -6  10  12        3.33        0.41     19.11 o
  -5  10  12        0.65        0.81     22.36 o
  -4  10  12       15.64       28.06     25.21 o
  -3  10  12        3.38       -1.22     23.99 o
  -2  10  12        8.88       15.45     19.52 o
  -1  10  12       59.11       48.79     19.11 o
   0  10  12       15.62        9.35     24.80 o
   1  10  12        3.83        6.10     26.02 o
  -5  11  12        0.10       -3.66     17.89 o
  -4  11  12       11.41        4.47     23.58 o
  -3  11  12        0.19       10.98     24.80 o
  -2  11  12        6.26        3.26     21.96 o
  -1  11  12        1.97       16.67     21.96 o
   0  11  12        3.17        8.54     25.21 o
   1  11  12        8.41       18.71     23.99 o
  -4  12  12        3.61       14.23     25.21 o
  -3  12  12        9.48       18.30     22.77 o
  -2  12  12        0.03      -11.80     25.21 o
  -1  12  12       21.73       34.56     26.43 o
  -8   1  13        9.67       20.27     15.82 o
  -7   1  13        0.58        4.70     17.24 o
  -6   1  13        4.08       -3.46     15.69 o
  -5   1  13        6.97       16.84     15.80 o
  -4   1  13        2.23        6.15     13.61 o
  -3   1  13        1.29       -4.40     14.75 o
  -2   1  13       58.33       60.58     12.78 o
  -1   1  13       70.56       72.15     14.87 o
   0   1  13      180.58      198.77     16.67 o
   1   1  13       37.82       41.45     16.77 o
   2   1  13        0.30        3.57     14.24 o
   3   1  13       11.16       23.90     16.23 o
  -8   2  13       16.07       29.04     15.53 o
  -7   2  13       16.76       30.94     15.27 o
  -6   2  13       13.52       28.61     15.95 o
  -5   2  13        0.73        2.26     14.46 o
  -4   2  13        0.97        0.36     15.80 o
  -3   2  13        5.28       10.55     14.04 o
  -2   2  13      153.94      145.90     17.64 o
  -1   2  13      103.42      107.35     16.09 o
   0   2  13        0.65       19.63     15.94 o
   1   2  13       11.58        7.81     16.32 o
   2   2  13        3.40        9.11     15.33 o
   3   2  13        4.36       -1.83     16.10 o
  -8   3  13        0.75       -0.81     15.86 o
  -7   3  13        3.67        8.82     14.45 o
  -6   3  13        0.66        1.78     14.05 o
  -5   3  13        1.32        1.89     13.19 o
  -4   3  13       26.35       28.26     14.21 o
  -3   3  13        5.62        5.12     12.90 o
  -2   3  13       32.47       23.57     13.36 o
  -1   3  13       97.13       89.76     16.41 o
   0   3  13      207.98      209.27     17.68 o
   1   3  13       76.25       69.00     16.60 o
   2   3  13       24.40       21.00     14.53 o
   3   3  13        0.75       -0.57     15.91 o
  -8   4  13        0.10        9.44     17.78 o
  -7   4  13       16.33       18.06     14.99 o
  -6   4  13        0.00        2.67     17.28 o
  -5   4  13       25.34       30.50     16.60 o
  -4   4  13        2.22        4.79     14.84 o
  -3   4  13        4.26       -2.49     14.72 o
  -2   4  13       12.40       10.37     14.64 o
  -1   4  13       20.68       23.14     15.04 o
   0   4  13        0.00        1.10     15.33 o
   1   4  13       39.68       51.61     15.40 o
   2   4  13       27.96       11.16     15.34 o
   3   4  13        6.64       10.38     15.92 o
  -8   5  13        0.44        4.79     16.20 o
  -7   5  13       17.25       18.65     17.06 o
  -6   5  13        0.05       10.76     13.36 o
  -5   5  13        4.43       20.20     14.53 o
  -4   5  13        0.07        0.44     14.06 o
  -3   5  13        0.95        0.42     13.06 o
  -2   5  13        0.66        5.84     12.94 o
  -1   5  13        6.10        4.30     13.42 o
   0   5  13        2.93        2.57     13.21 o
   1   5  13        8.68       10.40     12.10 o
   2   5  13       97.46      114.68     17.20 o
   3   5  13        9.47       16.67     25.21 o
  -7   6  13        4.17        3.08     16.61 o
  -6   6  13        0.26        3.94     13.48 o
  -5   6  13       12.24        7.93     13.22 o
  -4   6  13        0.23        2.11     12.86 o
  -3   6  13        8.05        0.82     13.18 o
  -2   6  13       10.13       13.44     11.92 o
  -1   6  13        0.17       -1.49     12.31 o
   0   6  13      128.02      144.36     28.06 o
   1   6  13       53.69       56.12     27.25 o
   2   6  13       92.70      108.17     28.47 o
  -7   7  13        7.80       19.85     17.10 o
  -6   7  13        1.03       11.54     14.53 o
  -5   7  13        0.00       -3.16     13.25 o
  -4   7  13        0.00       -6.50     24.40 o
  -3   7  13       41.04       41.07     24.40 o
  -2   7  13        0.28        3.66     24.80 o
  -1   7  13       32.93       38.23     25.62 o
   0   7  13       19.46       24.80     18.71 o
   1   7  13       30.73       17.08     22.77 o
   2   7  13       88.79       86.20     22.77 o
  -7   8  13       18.66       17.89     28.47 o
  -6   8  13        0.40      -12.20     18.71 o
  -5   8  13        5.96       22.36     25.62 o
  -4   8  13        0.01       10.17     23.58 o
  -3   8  13        4.24       -6.91     21.96 o
  -2   8  13        0.94        3.66     19.52 o
  -1   8  13        8.74        1.63     19.11 o
   0   8  13       45.95       59.37     25.62 o
   1   8  13        2.46      -17.49     19.52 o
  -6   9  13        9.58       11.39     25.62 o
  -5   9  13        0.67        6.91     23.58 o
  -4   9  13        9.07       12.61     22.77 o
  -3   9  13        1.86        9.76     23.17 o
  -2   9  13       11.37       23.58     25.62 o
  -1   9  13        0.72        1.63     20.74 o
   0   9  13       20.93       42.70     26.43 o
   1   9  13       33.50       38.63     21.15 o
  -5  10  13        0.22       -1.22     25.62 o
  -4  10  13        0.05       -0.81     21.56 o
  -3  10  13        6.97        0.00     25.62 o
  -2  10  13       13.08       17.49     26.43 o
  -1  10  13        0.96       12.20     22.36 o
   0  10  13        3.14       16.26     26.02 o
  -4  11  13        7.78        0.41     24.80 o
  -3  11  13        4.76       19.93     26.84 o
  -2  11  13        8.19       52.86     28.06 o
  -8   0  14        1.89       -2.85     26.43 o
  -7   0  14        1.80        5.69     26.02 o
  -6   0  14        1.08       -4.88     19.11 o
  -5   0  14        0.23        5.28     20.74 o
  -4   0  14       60.49       73.20     24.40 o
  -3   0  14        4.04       17.08     22.77 o
  -2   0  14        6.32        3.26     23.17 o
  -1   0  14        2.71       -6.50     22.36 o
   0   0  14      134.12      107.35     26.43 o
   1   0  14       14.27       23.17     24.40 o
   2   0  14       39.05       53.27     19.93 o
  -8   1  14        0.63       -2.27     16.59 o
  -7   1  14        6.05        5.18     16.44 o
  -6   1  14        5.63        8.18     16.53 o
  -5   1  14        7.10        6.86     14.34 o
  -4   1  14        1.58      -10.73     15.78 o
  -3   1  14        4.18       24.51     16.52 o
  -2   1  14        0.26       11.19     15.81 o
  -1   1  14        0.11      -15.86     15.86 o
   0   1  14        6.82       20.01     14.75 o
   1   1  14        0.27        5.65     13.25 o
   2   1  14        0.76       -3.60     17.82 o
  -8   2  14       18.69       25.87     19.50 o
  -7   2  14        0.26        9.12     17.82 o
  -6   2  14       18.66       37.59     14.45 o
  -5   2  14       12.79        2.71     14.51 o
  -4   2  14        9.07       22.35     15.72 o
  -3   2  14        2.30       10.04     14.55 o
  -2   2  14        0.60       -1.63     13.83 o
  -1   2  14       11.38       10.82     14.70 o
   0   2  14       27.17       10.77     16.32 o
   1   2  14       25.95       34.47     15.53 o
   2   2  14       41.35       65.57     18.16 o
  -7   3  14       20.69       26.34     18.64 o
  -6   3  14        0.12       11.19     13.51 o
  -5   3  14       17.43       29.79     15.40 o
  -4   3  14        0.61        4.83     14.25 o
  -3   3  14       10.11        8.74     13.54 o
  -2   3  14        8.36        4.84     14.82 o
  -1   3  14        2.70        3.66     13.27 o
   0   3  14        0.47        7.71     16.01 o
   1   3  14       31.25       35.46     15.19 o
   2   3  14        9.37       15.53     17.09 o
  -7   4  14        9.84       10.54     16.15 o
  -6   4  14        2.83       18.20     15.86 o
  -5   4  14        0.54       -4.05     14.65 o
  -4   4  14        7.03       -2.95     15.34 o
  -3   4  14        0.15        0.83     13.27 o
  -2   4  14       18.47       30.35     15.10 o
  -1   4  14        4.84        8.06     14.55 o
   0   4  14        0.02        0.89     15.92 o
   1   4  14        3.00        8.80     15.86 o
   2   4  14       25.28       19.72     16.73 o
  -7   5  14        0.17       -1.03     16.38 o
  -6   5  14        5.51       14.27     15.20 o
  -5   5  14       36.59       43.79     15.42 o
  -4   5  14        0.02       10.23     13.60 o
  -3   5  14       39.22       41.49     16.01 o
  -2   5  14        0.03       25.78     23.17 o
  -1   5  14        0.29        3.88     12.99 o
   0   5  14        3.74       -0.82     15.14 o
   1   5  14        3.43        6.91     20.74 o
  -7   6  14       13.47       19.03     17.48 o
  -6   6  14        1.24        3.68     14.51 o
  -5   6  14        2.26       -1.43     15.12 o
  -4   6  14        6.93       14.53     13.25 o
  -3   6  14        3.05       -1.81     14.36 o
  -2   6  14        6.38       15.45     23.58 o
  -1   6  14        4.39       21.15     21.56 o
   0   6  14        0.37       17.49     19.93 o
   1   6  14       11.63       16.26     28.06 o
  -6   7  14        3.34       -1.22     21.56 o
  -5   7  14       16.70       16.26     27.25 o
  -4   7  14        5.84      -10.98     23.17 o
  -3   7  14        0.07       -6.50     18.71 o
  -2   7  14        7.36       16.26     20.74 o
  -1   7  14        4.12       15.04     26.43 o
   0   7  14        5.13       15.04     27.25 o
  -5   8  14        1.57        5.69     24.40 o
  -4   8  14        5.58       10.98     26.84 o
  -3   8  14        0.41       -5.69     26.84 o
  -2   8  14        3.08        1.63     26.43 o
  -1   8  14        0.00       14.64     24.40 o
   0   8  14        0.17       17.49     26.02 o
  -4   9  14        0.76        8.13     20.33 o
  -3   9  14        3.60       12.61     19.93 o
  -2   9  14        2.88        2.85     26.02 o
  -1   9  14        0.23        3.26     20.33 o
  -7   1  15       22.82       43.89     18.38 o
  -6   1  15        7.34       20.72     15.52 o
  -5   1  15       14.04       12.65     14.44 o
  -4   1  15        0.05        1.25     16.44 o
  -3   1  15        0.03        0.55     13.94 o
  -2   1  15        0.01       11.35     16.53 o
  -1   1  15       15.81       30.66     15.03 o
   0   1  15        0.19       11.56     15.67 o
   1   1  15       12.05       27.13     17.53 o
  -7   2  15        0.31       13.75     20.13 o
  -6   2  15        8.24       13.05     14.21 o
  -5   2  15        0.00        5.08     16.96 o
  -4   2  15        3.49       -2.12     14.21 o
  -3   2  15       12.78        6.96     15.78 o
  -2   2  15       13.46       20.50     14.16 o
  -1   2  15       21.28       14.06     16.02 o
   0   2  15        7.89       17.04     17.18 o
   1   2  15        0.41       -1.11     14.99 o
  -6   3  15       12.37        6.07     16.00 o
  -5   3  15        7.16       15.88     15.28 o
  -4   3  15       17.94       27.10     15.62 o
  -3   3  15       30.85       36.54     15.61 o
  -2   3  15        0.10       11.19     16.36 o
  -1   3  15        8.84       10.62     16.32 o
   0   3  15        9.14       13.41     17.02 o
  -6   4  15        3.82       10.38     14.21 o
  -5   4  15       19.12       39.16     18.05 o
  -4   4  15        1.16        4.67     15.27 o
  -3   4  15        4.84       11.70     15.04 o
  -2   4  15       16.12       28.52     16.80 o
  -1   4  15        8.32       13.61     14.36 o
   0   4  15       12.20        3.42     15.52 o
  -6   5  15        3.82        8.21     17.98 o
  -5   5  15        4.53        1.55     14.58 o
  -4   5  15        0.00        1.86     15.51 o
  -3   5  15        4.89        5.84     15.91 o
  -2   5  15       15.88       10.98     15.94 o
  -1   5  15        6.42       17.89     25.21 o
   0   5  15        0.00        1.63     28.06 o
  -5   6  15       12.06       13.41     23.99 o
  -4   6  15        0.23       10.17     23.17 o
  -3   6  15        0.93        1.22     25.62 o
  -2   6  15        0.03        0.81     26.02 o
  -1   6  15       10.48        3.26     28.06 o
  -4   7  15       20.35       39.85     27.25 o
  -3   7  15        2.32        1.63     28.06 o
  -2   7  15        0.54        0.00     20.33 o
  -5   0  16       43.71       67.50     27.65 o
  -4   0  16        2.02       -5.69     26.43 o
  -3   0  16        8.40       18.30     25.62 o
  -2   0  16       40.88       59.77     26.43 o
  -1   0  16        0.04       -0.41     24.80 o
  -5   1  16        0.01        0.61     17.76 o
  -4   1  16        4.38       14.71     18.38 o
  -3   1  16        0.00        9.50     18.38 o
  -2   1  16        9.71       10.12     16.32 o
  -1   1  16        0.01       -6.21     17.47 o
  -5   2  16       25.68       45.66     18.58 o
  -4   2  16        4.35        0.05     16.08 o
  -3   2  16        5.78       17.57     15.03 o
  -2   2  16        0.01        1.53     14.67 o
  -1   2  16        0.01       11.96     16.15 o
  -5   3  16        1.75        7.31     14.05 o
  -4   3  16        2.74       -6.12     15.38 o
  -3   3  16        2.43        0.77     17.72 o
  -2   3  16        7.70        9.78     16.49 o
  -4   4  16       17.07       31.33     16.70 o
  -3   4  16        6.19       21.33     15.74 o
  -2   4  16        1.33        0.02     17.29 o
 
